# Supplementary material for: Molecular insight into cotton leaf curl geminivirus disease resistance in cultivated cotton (Gossypium hirsutum)
Source: Plant Biotechnol J. 2019 Sep 30;18(3):691–706. doi: 10.1111/pbi.13236 (PMC7004920; doi:10.1111/pbi.13236)
Supplement: Supplementary file 2 — Table S3 Differentially expressed genes in transcriptomic data of CLCUD infested versus disease free Mac7, with respective gene IDs, FPKMs, log2FC, P‐values and q‐values. [file PBI-18-691-s004.xlsx]

## Sheet: mac7_DEGs
Table S3. Differentially expressed genes in transcriptomic data of CLCUD infested versus disease free Mac7, with respective gene IDs, FPKMs, log2FC, p-values and q-values.
gene_id	FPFM_Con	FPKM_Inf	log2FC	p_value	q_value
CotAD_00002	125.214	49.8802	-1.32786	5e-05	0.000327244
CotAD_00028	42.8064	11.9159	-1.84493	5e-05	0.000327244
CotAD_00048	45.1577	10.4778	-2.10764	5e-05	0.000327244
CotAD_00058	170.981	44.9904	-1.92614	5e-05	0.000327244
CotAD_00065	126.088	9.85779	-3.67702	5e-05	0.000327244
CotAD_00066	27.2804	3.88129	-2.81326	5e-05	0.000327244
CotAD_00067	0.950594	5.76534	2.60051	0.0004	0.00206017
CotAD_00073	4.45261	9.07158	1.0267	0.00015	0.000874873
CotAD_00089	20.1331	6.68053	-1.59153	5e-05	0.000327244
CotAD_00104	22.8133	53.4871	1.22932	5e-05	0.000327244
CotAD_00115	7.8705	1.08343	-2.86085	5e-05	0.000327244
CotAD_00116	9.41725	92.5098	3.29623	5e-05	0.000327244
CotAD_00121	4.15305	10.1279	1.28609	5e-05	0.000327244
CotAD_00135	1.72193	3.46979	1.01082	0.0101	0.0302267
CotAD_00137	32.8341	13.25	-1.3092	5e-05	0.000327244
CotAD_00138	0.685124	2.29406	1.74347	0.0001	0.000610184
CotAD_00143	0.851986	3.78105	2.14989	5e-05	0.000327244
CotAD_00161	3.70368	11.8672	1.67994	5e-05	0.000327244
CotAD_00165	49.7248	20.2265	-1.29772	5e-05	0.000327244
CotAD_00169	227.333	54.9696	-2.0481	5e-05	0.000327244
CotAD_00199	16.4628	8.43671	-0.964455	0.00065	0.00311818
CotAD_00200	82.7844	17.5493	-2.23795	5e-05	0.000327244
CotAD_00210	18.524	45.813	1.30636	5e-05	0.000327244
CotAD_00221	2.0802	7.2926	1.80971	5e-05	0.000327244
CotAD_00230	25.7666	9.00764	-1.51628	5e-05	0.000327244
CotAD_00244	11.5721	2.63608	-2.13419	5e-05	0.000327244
CotAD_00254	31.9281	12.1715	-1.39132	5e-05	0.000327244
CotAD_00271	130.164	46.6864	-1.47926	5e-05	0.000327244
CotAD_00277	5.47257	1.99583	-1.45523	5e-05	0.000327244
CotAD_00280	43.0603	2.89529	-3.89458	5e-05	0.000327244
CotAD_00281	0.843487	0.264826	-1.67132	0.01595	0.0437765
CotAD_00282	13.5263	3.14055	-2.10668	5e-05	0.000327244
CotAD_00296	11.1776	672.041	5.90987	5e-05	0.000327244
CotAD_00306	45.1462	19.1297	-1.23879	5e-05	0.000327244
CotAD_00310	6.14783	1.26504	-2.28089	5e-05	0.000327244
CotAD_00317	40.8861	19.9123	-1.03795	5e-05	0.000327244
CotAD_00327	2.74036	0.170581	-4.00583	5e-05	0.000327244
CotAD_00360	4.8791	12.587	1.36725	0.0001	0.000610184
CotAD_00361	1.78967	21.2433	3.56924	5e-05	0.000327244
CotAD_00364	0.771056	3.47459	2.17194	0.01775	0.0477545
CotAD_00372	17.1696	55.8168	1.70084	5e-05	0.000327244
CotAD_00380	21.0461	6.85086	-1.6192	5e-05	0.000327244
CotAD_00386	10.4028	1.59817	-2.70248	5e-05	0.000327244
CotAD_00389	3.83334	0.339613	-3.49664	5e-05	0.000327244
CotAD_00390	171.848	74.7982	-1.20006	5e-05	0.000327244
CotAD_00396	4.68434	1.89604	-1.30485	0.0004	0.00206017
CotAD_00400	47.4227	93.0966	0.973152	5e-05	0.000327244
CotAD_00416	55.8107	112.372	1.00967	0.0001	0.000610184
CotAD_00421	104.307	395.797	1.92392	5e-05	0.000327244
CotAD_00437	57.438	8.0259	-2.83927	5e-05	0.000327244
CotAD_00444	5.14577	0.871554	-2.56173	5e-05	0.000327244
CotAD_00470	5.34729	1.53106	-1.80428	5e-05	0.000327244
CotAD_00493	219.052	99.3936	-1.14005	5e-05	0.000327244
CotAD_00495	6.91059	2.63011	-1.39369	5e-05	0.000327244
CotAD_00498	16.5796	1.66171	-3.31867	5e-05	0.000327244
CotAD_00503	14.5218	5.06475	-1.51965	5e-05	0.000327244
CotAD_00513	206.755	4934.69	4.57696	5e-05	0.000327244
CotAD_00514	208.862	2600.15	3.63798	5e-05	0.000327244
CotAD_00544	11.055	18.9588	0.778172	0.00265	0.0100791
CotAD_00989	27.3838	89.9266	1.71542	5e-05	0.000327244
CotAD_00990	5.4613	11.8593	1.1187	5e-05	0.000327244
CotAD_01017	6.68878	0.591077	-3.50032	5e-05	0.000327244
CotAD_01019	76.9267	192.375	1.32236	5e-05	0.000327244
CotAD_01043	489.963	238.234	-1.04029	5e-05	0.000327244
CotAD_01047	12.7811	6.08931	-1.06966	5e-05	0.000327244
CotAD_01053	472.259	292.912	-0.689113	0.00795	0.0249516
CotAD_01065	18.4166	34.3563	0.899572	5e-05	0.000327244
CotAD_01074	15.3297	29.2203	0.930645	0.00065	0.00311818
CotAD_01093	6.25455	20.3659	1.70318	5e-05	0.000327244
CotAD_01101	206.246	121.757	-0.760362	0.0017	0.00693229
CotAD_01109	13.2764	26.0099	0.970195	5e-05	0.000327244
CotAD_01112	29.1956	11.8426	-1.30177	5e-05	0.000327244
CotAD_01114	8.14344	1.20383	-2.758	5e-05	0.000327244
CotAD_01125	30.4268	88.6561	1.54288	5e-05	0.000327244
CotAD_01129	8.8629	4.75171	-0.899333	0.003	0.011186
CotAD_01130	47.6967	20.0515	-1.25018	5e-05	0.000327244
CotAD_01136	167.035	706.577	2.08069	5e-05	0.000327244
CotAD_01143	205.148	570.66	1.47596	5e-05	0.000327244
CotAD_01144	39.4107	13.9554	-1.49776	5e-05	0.000327244
CotAD_01145	24.925	14.1022	-0.821674	0.00215	0.00844861
CotAD_01151	210.403	483.757	1.20112	5e-05	0.000327244
CotAD_01154	92.683	232.055	1.32409	5e-05	0.000327244
CotAD_01155	83.6797	197.072	1.23577	5e-05	0.000327244
CotAD_01160	69.9635	25.03	-1.48294	5e-05	0.000327244
CotAD_01181	0.921947	3.78948	2.03924	0.0041	0.0145039
CotAD_01196	6.60642	0.441919	-3.90201	0.0145	0.0404978
CotAD_01203	9.49628	16.4654	0.794005	0.0016	0.00659145
CotAD_01208	180.955	341.703	0.917112	5e-05	0.000327244
CotAD_01223	5.86657	13.1126	1.16037	0.00015	0.000874873
CotAD_01225	9.3217	25.1836	1.43382	0.00045	0.00227859
CotAD_01233	7.66578	26.14	1.76975	5e-05	0.000327244
CotAD_01248	54.1575	5.7103	-3.24552	5e-05	0.000327244
CotAD_01250	0.734846	6.59681	3.16625	5e-05	0.000327244
CotAD_01252	36.7388	12.8651	-1.51384	5e-05	0.000327244
CotAD_01262	11.7097	23.6261	1.01268	5e-05	0.000327244
CotAD_01263	33.1224	10.2538	-1.69164	5e-05	0.000327244
CotAD_01296	3.02462	9.06874	1.58415	0.00035	0.0018363
CotAD_01310	5.81727	17.4357	1.58363	5e-05	0.000327244
CotAD_01320	6.98626	29.5803	2.08204	5e-05	0.000327244
CotAD_01340	30.3379	45.5187	0.585336	0.01565	0.0430755
CotAD_01378	88.1557	464.157	2.39649	5e-05	0.000327244
CotAD_01381	9.1021	38.5103	2.08097	5e-05	0.000327244
CotAD_01411	12.9228	4.60485	-1.48869	5e-05	0.000327244
CotAD_01418	477.419	123.044	-1.95608	5e-05	0.000327244
CotAD_01421	9.306	22.767	1.29071	5e-05	0.000327244
CotAD_01424	3.02339	12.5686	2.05559	5e-05	0.000327244
CotAD_01431	9.37441	3.05257	-1.6187	5e-05	0.000327244
CotAD_01433	20.6786	64.519	1.64159	5e-05	0.000327244
CotAD_01434	37.5575	2.76083	-3.76592	5e-05	0.000327244
CotAD_01446	1.15404	2.546	1.14154	0.0118	0.034292
CotAD_01450	6.5064	11.412	0.810616	0.0006	0.00291633
CotAD_01457	28.7356	71.7381	1.3199	5e-05	0.000327244
CotAD_01479	1.48177	13.9599	3.23589	5e-05	0.000327244
CotAD_01481	4.97326	0.896984	-2.47104	5e-05	0.000327244
CotAD_01482	26.1694	41.6381	0.670023	0.0017	0.00693229
CotAD_01484	52.7198	14.8912	-1.82388	5e-05	0.000327244
CotAD_01486	4.96423	1.29335	-1.94046	5e-05	0.000327244
CotAD_01490	102.804	49.604	-1.05137	5e-05	0.000327244
CotAD_01503	241.366	33.2746	-2.85873	5e-05	0.000327244
CotAD_01506	55.8896	19.0574	-1.55223	5e-05	0.000327244
CotAD_01514	31.7689	9.12257	-1.8001	5e-05	0.000327244
CotAD_01518	260.936	69.3511	-1.9117	5e-05	0.000327244
CotAD_01527	25.2435	8.89571	-1.50473	5e-05	0.000327244
CotAD_01528	36.4667	15.3613	-1.24728	5e-05	0.000327244
CotAD_01530	5.91733	0.270097	-4.4534	5e-05	0.000327244
CotAD_01551	4.11313	13.0381	1.66442	5e-05	0.000327244
CotAD_01553	41.688	65.6997	0.656256	0.005	0.0171139
CotAD_01565	1.35097	3.26777	1.27431	5e-05	0.000327244
CotAD_01573	478.216	160.553	-1.57461	5e-05	0.000327244
CotAD_01618	0.652655	2.43245	1.89802	0.0005	0.00249621
CotAD_01630	0.831976	2.76292	1.73158	0.0066	0.021446
CotAD_01635	3.63074	0.381506	-3.25048	5e-05	0.000327244
CotAD_01646	8.22299	29.7288	1.85413	5e-05	0.000327244
CotAD_01662	10.6496	5.57521	-0.933703	0.0003	0.00160669
CotAD_01680	54.1641	162.345	1.58366	5e-05	0.000327244
CotAD_01689	11.7906	23.9966	1.02519	0.0014	0.00591247
CotAD_01692	22.0816	6.37231	-1.79295	5e-05	0.000327244
CotAD_01693	9.05263	23.1377	1.35384	5e-05	0.000327244
CotAD_01698	64.9782	25.6425	-1.34142	5e-05	0.000327244
CotAD_01699	67.9939	16.4235	-2.04965	5e-05	0.000327244
CotAD_01710	8.09749	2.69989	-1.58457	5e-05	0.000327244
CotAD_01746	10.0174	26.909	1.42558	0.00035	0.0018363
CotAD_01755	75.5761	24.4695	-1.62695	5e-05	0.000327244
CotAD_01758	10.2719	3.89004	-1.40085	5e-05	0.000327244
CotAD_01764	23.6169	3.80238	-2.63484	5e-05	0.000327244
CotAD_01794	104.632	258.979	1.30752	5e-05	0.000327244
CotAD_01807	1006.39	34.9163	-4.84914	5e-05	0.000327244
CotAD_01822	47.152	7.43769	-2.66439	5e-05	0.000327244
CotAD_01842	11.7027	89.3889	2.93325	5e-05	0.000327244
CotAD_01884	1.5546	4.37304	1.49209	0.00205	0.00811236
CotAD_01886	17.9494	3.43286	-2.38645	5e-05	0.000327244
CotAD_01892	57.3568	144.297	1.331	5e-05	0.000327244
CotAD_01902	8.89395	36.5301	2.03819	5e-05	0.000327244
CotAD_01923	11.7468	61.7545	2.39428	5e-05	0.000327244
CotAD_01931	3.44024	11.4341	1.73276	0.0004	0.00206017
CotAD_01942	10.7784	1.84095	-2.54962	5e-05	0.000327244
CotAD_01947	21.7995	1.70363	-3.67761	5e-05	0.000327244
CotAD_01948	90.6633	22.9268	-1.98348	0.0008	0.00370719
CotAD_01968	104.922	336.381	1.68077	5e-05	0.000327244
CotAD_01971	11.343	33.2156	1.55006	5e-05	0.000327244
CotAD_01985	0.446527	1.13892	1.35084	0.00095	0.00428227
CotAD_01991	54.1059	4.78393	-3.49952	5e-05	0.000327244
CotAD_01992	1.11187	0.281053	-1.98407	0.01225	0.0353307
CotAD_01993	2.79117	0.534056	-2.38581	5e-05	0.000327244
CotAD_01996	103.871	387.979	1.90119	5e-05	0.000327244
CotAD_02012	391.16	154.675	-1.33852	5e-05	0.000327244
CotAD_02024	40.404	19.0013	-1.0884	5e-05	0.000327244
CotAD_02046	8.74475	15.4343	0.81965	0.001	0.00446469
CotAD_02054	72.6805	11.8278	-2.61939	5e-05	0.000327244
CotAD_02055	8.44655	0.114834	-6.20074	0.00335	0.0122487
CotAD_02056	156.51	47.5754	-1.71797	5e-05	0.000327244
CotAD_02087	1.10316	23.4839	4.41196	5e-05	0.000327244
CotAD_02093	15.7142	65.9768	2.06989	5e-05	0.000327244
CotAD_02110	19.9987	261.257	3.70749	5e-05	0.000327244
CotAD_02126	1.36641	3.9588	1.53467	5e-05	0.000327244
CotAD_02130	8.004	1.29987	-2.62235	5e-05	0.000327244
CotAD_02131	23.3635	6.17595	-1.91952	5e-05	0.000327244
CotAD_02137	55.0554	13.3591	-2.04306	5e-05	0.000327244
CotAD_02171	36.7088	9.52561	-1.94624	5e-05	0.000327244
CotAD_02183	5.49769	14.122	1.36105	5e-05	0.000327244
CotAD_02188	12.1922	3.49653	-1.80196	5e-05	0.000327244
CotAD_02191	4.15917	28.9498	2.79918	5e-05	0.000327244
CotAD_02203	2.15915	0.332187	-2.7004	0.00125	0.00538341
CotAD_02212	27.3574	4.98346	-2.45671	5e-05	0.000327244
CotAD_02221	8.82538	0.401657	-4.45762	0.0012	0.00520286
CotAD_02249	10.3475	4.98054	-1.0549	0.0001	0.000610184
CotAD_02252	6.01556	1.02361	-2.55503	0.00535	0.0180896
CotAD_02263	11.2974	3.12875	-1.85233	5e-05	0.000327244
CotAD_02285	22.9825	9.40629	-1.28884	5e-05	0.000327244
CotAD_02286	29.6494	11.0291	-1.42668	5e-05	0.000327244
CotAD_02294	465.264	86.4065	-2.42884	5e-05	0.000327244
CotAD_02312	6.39302	1.84891	-1.78983	5e-05	0.000327244
CotAD_02317	15.9106	6.74505	-1.23809	5e-05	0.000327244
CotAD_02323	7.94086	23.3313	1.5549	5e-05	0.000327244
CotAD_02326	70.0616	18.6761	-1.90743	5e-05	0.000327244
CotAD_02342	28.0724	11.2624	-1.31763	5e-05	0.000327244
CotAD_02356	11.8724	44.9303	1.92007	5e-05	0.000327244
CotAD_02373	16.5788	5.8414	-1.50496	5e-05	0.000327244
CotAD_02382	3.1877	9.2996	1.54465	5e-05	0.000327244
CotAD_02384	1.35018	4.11987	1.60945	0.00345	0.0125594
CotAD_02396	34.5837	72.7168	1.0722	5e-05	0.000327244
CotAD_02474	22.0297	8.4512	-1.38222	5e-05	0.000327244
CotAD_02476	11.1531	1.16572	-3.25816	5e-05	0.000327244
CotAD_02477	20.5586	1.9246	-3.41712	5e-05	0.000327244
CotAD_02478	7.99189	25.2347	1.6588	5e-05	0.000327244
CotAD_02483	38.1979	8.46516	-2.17389	5e-05	0.000327244
CotAD_02489	12.4184	21.7539	0.808795	0.00485	0.016691
CotAD_02518	20.8157	4.25832	-2.28931	5e-05	0.000327244
CotAD_02525	0.933812	2.16191	1.2111	0.0085	0.0262645
CotAD_02537	68.4678	18.6003	-1.8801	5e-05	0.000327244
CotAD_02556	354.289	42.6072	-3.05576	5e-05	0.000327244
CotAD_02567	90.9901	34.3798	-1.40415	5e-05	0.000327244
CotAD_02572	747.514	61.0506	-3.61402	5e-05	0.000327244
CotAD_02594	8.68559	2.50463	-1.79403	5e-05	0.000327244
CotAD_02612	18.9454	42.6676	1.17129	5e-05	0.000327244
CotAD_02617	58.6958	236.907	2.01299	5e-05	0.000327244
CotAD_02619	101.266	668.517	2.72281	5e-05	0.000327244
CotAD_02623	78.926	677.818	3.10232	5e-05	0.000327244
CotAD_02639	105.35	195.239	0.890047	5e-05	0.000327244
CotAD_02641	147.967	337.989	1.1917	5e-05	0.000327244
CotAD_02653	19.4018	3.10829	-2.642	5e-05	0.000327244
CotAD_02663	173.734	74.6352	-1.21895	5e-05	0.000327244
CotAD_02667	19.9877	78.6577	1.97648	5e-05	0.000327244
CotAD_02669	67.0227	25.5612	-1.39069	5e-05	0.000327244
CotAD_02688	8.66229	17.8969	1.04689	5e-05	0.000327244
CotAD_02697	4.25955	1.42546	-1.57928	0.0002	0.00112716
CotAD_02700	189.155	103.644	-0.867926	0.0002	0.00112716
CotAD_02703	109.297	43.8176	-1.31866	5e-05	0.000327244
CotAD_02704	29.9874	154.795	2.36793	5e-05	0.000327244
CotAD_02707	203.067	102.696	-0.983576	5e-05	0.000327244
CotAD_02723	44.3572	75.7918	0.772875	0.00245	0.00943444
CotAD_02727	0.318843	3.74009	3.55216	0.0162	0.0443053
CotAD_02729	0.402027	4.52606	3.49289	0.0146	0.0407366
CotAD_02752	31.2815	138.287	2.14429	5e-05	0.000327244
CotAD_02753	0.790523	5.02648	2.66867	5e-05	0.000327244
CotAD_02756	67.6246	19.5963	-1.78697	5e-05	0.000327244
CotAD_02776	82.2983	274.696	1.7389	5e-05	0.000327244
CotAD_02778	7.20989	17.5457	1.28307	5e-05	0.000327244
CotAD_02785	57.3495	26.4877	-1.11446	5e-05	0.000327244
CotAD_02795	1.4146	12.7174	3.16835	5e-05	0.000327244
CotAD_02798	8.94718	57.9511	2.69533	5e-05	0.000327244
CotAD_02814	6.81436	0.677507	-3.33027	0.0001	0.000610184
CotAD_02832	227.158	73.0873	-1.636	5e-05	0.000327244
CotAD_02873	48.262	132.494	1.45697	5e-05	0.000327244
CotAD_02904	31.0876	8.32985	-1.89998	5e-05	0.000327244
CotAD_02921	0.254207	1.26367	2.31354	0.0028	0.0105561
CotAD_02955	23.6958	9.37243	-1.33813	5e-05	0.000327244
CotAD_02959	2.8992	9.51945	1.71522	5e-05	0.000327244
CotAD_02960	148.057	59.8068	-1.30777	5e-05	0.000327244
CotAD_02961	71.6845	23.3424	-1.61871	5e-05	0.000327244
CotAD_02965	9.21965	18.4338	0.999571	0.0001	0.000610184
CotAD_02975	304.408	64.416	-2.24052	5e-05	0.000327244
CotAD_02979	9.40609	30.7115	1.70711	5e-05	0.000327244
CotAD_02980	114.594	54.4455	-1.07365	5e-05	0.000327244
CotAD_02986	10.6773	33.7359	1.65974	5e-05	0.000327244
CotAD_02997	12.5706	2.32187	-2.4367	0.0001	0.000610184
CotAD_03004	59.8073	18.708	-1.67667	5e-05	0.000327244
CotAD_03018	4.81025	15.4979	1.68789	5e-05	0.000327244
CotAD_03023	27.892	16.4773	-0.759366	0.00765	0.0241893
CotAD_03036	1.27402	5.8875	2.20826	5e-05	0.000327244
CotAD_03051	339.974	154.552	-1.13734	5e-05	0.000327244
CotAD_03055	88.9619	45.4185	-0.969909	5e-05	0.000327244
CotAD_03058	35.0612	77.8067	1.15002	5e-05	0.000327244
CotAD_03095	11.4913	1.84686	-2.6374	5e-05	0.000327244
CotAD_03106	97.7577	206.074	1.07588	5e-05	0.000327244
CotAD_03112	58.5597	118.676	1.01904	5e-05	0.000327244
CotAD_03122	1.89233	14.2391	2.91162	0.0001	0.000610184
CotAD_03123	1.01623	16.0646	3.98259	0.0002	0.00112716
CotAD_03128	24.0424	65.318	1.4419	5e-05	0.000327244
CotAD_03151	21.2611	69.5061	1.70892	5e-05	0.000327244
CotAD_03152	7.13148	0.649854	-3.45601	5e-05	0.000327244
CotAD_03153	21	0.829737	-4.66159	5e-05	0.000327244
CotAD_03160	85.9259	15.6089	-2.46072	5e-05	0.000327244
CotAD_03161	16.4345	4.20657	-1.96601	5e-05	0.000327244
CotAD_03162	15.1109	3.87281	-1.96413	5e-05	0.000327244
CotAD_03175	43.0689	66.7009	0.63106	0.00685	0.0221235
CotAD_03188	0.53732	2.31967	2.11007	0.00515	0.0175284
CotAD_03199	12.8791	34.2604	1.41151	5e-05	0.000327244
CotAD_03200	4.52615	12.146	1.42412	5e-05	0.000327244
CotAD_03217	6.30224	23.5185	1.89986	5e-05	0.000327244
CotAD_03220	24.499	50.8463	1.05342	5e-05	0.000327244
CotAD_03246	29.3402	1.91785	-3.93532	5e-05	0.000327244
CotAD_03247	592.487	261.811	-1.17826	5e-05	0.000327244
CotAD_03248	18.1603	1.32043	-3.78171	5e-05	0.000327244
CotAD_03249	62.847	4.11154	-3.93409	5e-05	0.000327244
CotAD_03250	69.3236	251.469	1.85896	5e-05	0.000327244
CotAD_03260	3.31439	15.3059	2.20727	5e-05	0.000327244
CotAD_03261	63.8344	148.783	1.22081	5e-05	0.000327244
CotAD_03278	1683.89	686.281	-1.29493	0.00015	0.000874873
CotAD_03283	38.0731	14.8546	-1.35786	5e-05	0.000327244
CotAD_03286	9.82635	3.25522	-1.5939	5e-05	0.000327244
CotAD_03288	138.045	29.9571	-2.20416	5e-05	0.000327244
CotAD_03291	30.8217	7.08713	-2.12067	5e-05	0.000327244
CotAD_03300	1.02524	13.7483	3.74522	5e-05	0.000327244
CotAD_03316	67.7976	150.839	1.1537	5e-05	0.000327244
CotAD_03319	2.31462	6.58002	1.50732	5e-05	0.000327244
CotAD_03322	71.6892	20.1922	-1.82796	5e-05	0.000327244
CotAD_03330	0.990838	5.14084	2.37528	5e-05	0.000327244
CotAD_03350	3.24462	16.6186	2.35668	5e-05	0.000327244
CotAD_03361	13.2727	312.63	4.55792	5e-05	0.000327244
CotAD_03379	9.73974	3.23816	-1.58871	5e-05	0.000327244
CotAD_03386	1.29403	5.10206	1.97921	5e-05	0.000327244
CotAD_03388	1942.62	397.617	-2.28855	5e-05	0.000327244
CotAD_03390	9.50947	0.908268	-3.38818	5e-05	0.000327244
CotAD_03406	7.33261	2.69818	-1.44234	5e-05	0.000327244
CotAD_03408	8.60261	2.06025	-2.06195	5e-05	0.000327244
CotAD_03421	66.1949	29.1818	-1.18165	5e-05	0.000327244
CotAD_03423	31.6559	15.4601	-1.03392	5e-05	0.000327244
CotAD_03434	32.1714	81.798	1.34629	5e-05	0.000327244
CotAD_03460	3.70506	8.85672	1.25727	0.01455	0.0406081
CotAD_03464	744.966	318.7	-1.22497	5e-05	0.000327244
CotAD_03465	537.745	228.14	-1.237	5e-05	0.000327244
CotAD_03469	16.6107	7.22037	-1.20196	5e-05	0.000327244
CotAD_03478	18.9168	107.862	2.51144	5e-05	0.000327244
CotAD_03480	29.189	75.3458	1.3681	5e-05	0.000327244
CotAD_03505	54.4727	27.1184	-1.00626	5e-05	0.000327244
CotAD_03506	417.893	1210.87	1.53483	5e-05	0.000327244
CotAD_03507	28.8028	3.28082	-3.13408	5e-05	0.000327244
CotAD_03508	0.753004	7.8076	3.37415	5e-05	0.000327244
CotAD_03518	111.933	569.271	2.34648	5e-05	0.000327244
CotAD_03520	9.5105	3.87624	-1.29486	5e-05	0.000327244
CotAD_03533	22.3606	62.382	1.48017	5e-05	0.000327244
CotAD_03537	0.159123	1.40821	3.14565	0.0009	0.00409089
CotAD_03546	24.7388	6.22937	-1.98962	5e-05	0.000327244
CotAD_03551	42.3101	69.9926	0.726201	0.0018	0.00727768
CotAD_03552	28.2604	75.6268	1.42012	5e-05	0.000327244
CotAD_03564	1.38552	14.8752	3.42441	5e-05	0.000327244
CotAD_03567	0.865687	6.91442	2.99769	0.0008	0.00370719
CotAD_03578	3.47703	0.327837	-3.4068	5e-05	0.000327244
CotAD_03584	4.64352	9.43941	1.02348	0.00025	0.00137462
CotAD_03585	72.6243	203.433	1.48603	5e-05	0.000327244
CotAD_03587	25.7283	5.6086	-2.19764	5e-05	0.000327244
CotAD_03599	22.9663	5.20709	-2.14097	5e-05	0.000327244
CotAD_03602	80.7176	17.8365	-2.17805	5e-05	0.000327244
CotAD_03604	6.07808	16.421	1.43386	5e-05	0.000327244
CotAD_03613	33.1978	2.6143	-3.66659	5e-05	0.000327244
CotAD_03615	3.11052	0.229634	-3.75975	0.0019	0.00761626
CotAD_03624	104.953	40.8453	-1.3615	5e-05	0.000327244
CotAD_03660	60.7655	21.4653	-1.50125	5e-05	0.000327244
CotAD_03666	12.2055	4.07953	-1.58105	5e-05	0.000327244
CotAD_03667	81.1913	15.1092	-2.4259	5e-05	0.000327244
CotAD_03675	7.97041	2.20926	-1.85109	5e-05	0.000327244
CotAD_03699	85.1573	8.77008	-3.27947	5e-05	0.000327244
CotAD_03707	19.5921	1.30577	-3.9073	5e-05	0.000327244
CotAD_03708	161.467	93.8527	-0.782771	0.0011	0.00483712
CotAD_03710	39.6004	10.6587	-1.89349	5e-05	0.000327244
CotAD_03713	3.75712	0.432045	-3.12037	0.0002	0.00112716
CotAD_03716	4.68604	1.90678	-1.29723	0.00115	0.00501845
CotAD_03742	34.4458	8.64807	-1.99388	5e-05	0.000327244
CotAD_03750	5.06025	1.149	-2.13883	5e-05	0.000327244
CotAD_03763	10.9093	4.76205	-1.19591	5e-05	0.000327244
CotAD_03777	3.35115	0.833559	-2.0073	5e-05	0.000327244
CotAD_03795	32.1136	54.3295	0.758552	0.00075	0.00351447
CotAD_03798	0.886066	2.74087	1.62915	0.0001	0.000610184
CotAD_03805	35.6974	192.55	2.43134	5e-05	0.000327244
CotAD_03809	23.1409	3.60655	-2.68175	5e-05	0.000327244
CotAD_03810	14.137	3.45749	-2.03168	5e-05	0.000327244
CotAD_03811	1.60603	0.086085	-4.22159	0.00055	0.00270908
CotAD_03814	7.18838	1.57021	-2.19471	5e-05	0.000327244
CotAD_03834	29.0393	56.3075	0.95532	5e-05	0.000327244
CotAD_03840	2.32732	7.46833	1.68212	5e-05	0.000327244
CotAD_03843	16.4307	6.04194	-1.44331	5e-05	0.000327244
CotAD_03848	11.9794	42.9973	1.84369	5e-05	0.000327244
CotAD_03849	2.16755	0.380334	-2.51072	0.0002	0.00112716
CotAD_03865	21.5275	9.89571	-1.12131	5e-05	0.000327244
CotAD_03875	28.1346	57.3759	1.0281	5e-05	0.000327244
CotAD_03880	42.0436	144.451	1.78062	5e-05	0.000327244
CotAD_03885	131.571	256.201	0.961435	0.0002	0.00112716
CotAD_03888	0.890574	2.47791	1.47632	5e-05	0.000327244
CotAD_03903	26.8094	3.28139	-3.03036	5e-05	0.000327244
CotAD_03907	10.2986	29.8189	1.53377	5e-05	0.000327244
CotAD_03911	73.7168	340.495	2.20757	5e-05	0.000327244
CotAD_03912	55.6083	9.55429	-2.54108	0.00025	0.00137462
CotAD_03921	4.59769	17.844	1.95646	5e-05	0.000327244
CotAD_03922	24.5035	112.679	2.20116	5e-05	0.000327244
CotAD_03925	26.3676	9.90014	-1.41325	5e-05	0.000327244
CotAD_03928	44.793	26.8168	-0.740136	0.0019	0.00761626
CotAD_03954	38.0511	6.4304	-2.56496	5e-05	0.000327244
CotAD_03971	43.6297	19.4634	-1.16455	5e-05	0.000327244
CotAD_03972	245.308	12.3994	-4.30625	5e-05	0.000327244
CotAD_03973	1.58071	0.347342	-2.18614	0.00415	0.0146573
CotAD_03984	82.5085	44.4187	-0.893376	0.0001	0.000610184
CotAD_03988	19.1111	4.82728	-1.98513	5e-05	0.000327244
CotAD_03991	71.6339	308.383	2.10601	5e-05	0.000327244
CotAD_04001	24.9032	188.551	2.92055	5e-05	0.000327244
CotAD_04002	81.6496	4.04131	-4.33655	5e-05	0.000327244
CotAD_04010	152.953	73.03	-1.06653	5e-05	0.000327244
CotAD_04022	48.5878	20.5889	-1.23872	5e-05	0.000327244
CotAD_04041	3.51621	20.9342	2.57377	5e-05	0.000327244
CotAD_04049	2.74019	5.36353	0.968907	0.00035	0.0018363
CotAD_04074	0.592371	3.4422	2.53876	5e-05	0.000327244
CotAD_04083	0.537739	3.31559	2.62429	5e-05	0.000327244
CotAD_04091	205.627	75.4671	-1.44611	5e-05	0.000327244
CotAD_04093	25.5728	49.1213	0.94174	0.0001	0.000610184
CotAD_04097	27.1955	54.4099	1.0005	5e-05	0.000327244
CotAD_04100	340.541	93.7396	-1.8611	5e-05	0.000327244
CotAD_04102	45.4364	4.6184	-3.29838	5e-05	0.000327244
CotAD_04106	287.337	862.245	1.58535	5e-05	0.000327244
CotAD_04116	13.6088	26.3695	0.954328	0.00065	0.00311818
CotAD_04136	115.483	15.3094	-2.91519	5e-05	0.000327244
CotAD_04146	426.905	1371.46	1.68373	5e-05	0.000327244
CotAD_04162	17.7978	42.8553	1.26777	5e-05	0.000327244
CotAD_04181	54.715	134.458	1.29715	5e-05	0.000327244
CotAD_04187	28.5311	12.22	-1.22329	5e-05	0.000327244
CotAD_04201	90.4539	175.374	0.955183	0.0001	0.000610184
CotAD_04202	54.1202	117.6	1.11965	5e-05	0.000327244
CotAD_04203	13.6338	73.7018	2.43452	5e-05	0.000327244
CotAD_04212	34.5078	5.36526	-2.6852	5e-05	0.000327244
CotAD_04214	79.1512	177.874	1.16817	5e-05	0.000327244
CotAD_04218	169.609	669.127	1.98007	5e-05	0.000327244
CotAD_04219	1.18182	23.8145	4.33276	0.0107	0.0316941
CotAD_04225	51.2834	5.69137	-3.17165	5e-05	0.000327244
CotAD_04295	75.7867	281.43	1.89276	5e-05	0.000327244
CotAD_04315	146.094	42.5975	-1.77805	5e-05	0.000327244
CotAD_04321	2.63126	13.0104	2.30584	5e-05	0.000327244
CotAD_04324	27.5111	10.6612	-1.36764	5e-05	0.000327244
CotAD_04335	11.4	5.51273	-1.0482	0.0002	0.00112716
CotAD_04340	0	1.8697	inf	5e-05	0.000327244
CotAD_04345	35.9524	10.7124	-1.7468	5e-05	0.000327244
CotAD_04352	15.9653	30.6198	0.939528	0.0002	0.00112716
CotAD_04356	77.35	18.8008	-2.0406	5e-05	0.000327244
CotAD_04366	51.3289	16.9652	-1.5972	5e-05	0.000327244
CotAD_04372	7.11454	0.765453	-3.21639	5e-05	0.000327244
CotAD_04373	18.4967	0.824261	-4.48802	5e-05	0.000327244
CotAD_04379	34.4323	14.9331	-1.20525	5e-05	0.000327244
CotAD_04390	26.7727	79.4555	1.56938	5e-05	0.000327244
CotAD_04417	668.507	1501.84	1.16772	5e-05	0.000327244
CotAD_04433	0.443969	3.10254	2.80492	0.0073	0.0232826
CotAD_04440	12.7289	3.98229	-1.67644	5e-05	0.000327244
CotAD_04460	0.666082	2.01332	1.5958	0.0015	0.0062528
CotAD_04493	21.1144	7.21022	-1.55011	5e-05	0.000327244
CotAD_04506	37.6916	117.791	1.64391	5e-05	0.000327244
CotAD_04511	1.76667	0.163796	-3.43106	0.00195	0.00779043
CotAD_04527	0.861418	39.9936	5.53691	5e-05	0.000327244
CotAD_04533	41.4176	139.902	1.7561	5e-05	0.000327244
CotAD_04558	112.672	43.0883	-1.38676	5e-05	0.000327244
CotAD_04559	181.809	30.2394	-2.58792	5e-05	0.000327244
CotAD_04564	192.207	537.748	1.48427	5e-05	0.000327244
CotAD_04576	10.143	27.9519	1.46246	5e-05	0.000327244
CotAD_04582	4.03538	9.36899	1.21519	5e-05	0.000327244
CotAD_04590	59.8196	375.663	2.65075	5e-05	0.000327244
CotAD_04605	67.4248	159.716	1.24415	5e-05	0.000327244
CotAD_04606	16.912	26.3227	0.638263	0.0169	0.045895
CotAD_04609	109.222	29.982	-1.8651	5e-05	0.000327244
CotAD_04622	54.315	114.487	1.07576	5e-05	0.000327244
CotAD_04625	257.172	812.38	1.65942	5e-05	0.000327244
CotAD_04636	68.6216	257.268	1.90654	5e-05	0.000327244
CotAD_04637	4.65088	10.6373	1.19355	0.0001	0.000610184
CotAD_04643	5.29226	1.60105	-1.72487	5e-05	0.000327244
CotAD_04646	8.93818	33.0508	1.88663	5e-05	0.000327244
CotAD_04649	8.43137	35.0917	2.05729	5e-05	0.000327244
CotAD_04650	371.314	157.131	-1.24068	5e-05	0.000327244
CotAD_04655	34.5429	58.9064	0.770032	0.00095	0.00428227
CotAD_04663	7.4303	46.905	2.65825	5e-05	0.000327244
CotAD_04667	6.65893	2.01429	-1.72502	5e-05	0.000327244
CotAD_04691	7.78478	3.01627	-1.36789	0.00405	0.0143549
CotAD_04693	106.165	358.724	1.75657	5e-05	0.000327244
CotAD_04694	62.6361	17.6745	-1.82533	5e-05	0.000327244
CotAD_04696	98.0628	200.438	1.03138	0.0001	0.000610184
CotAD_04705	0.804802	3.251	2.01418	5e-05	0.000327244
CotAD_04715	19.2884	31.7924	0.720948	0.00255	0.00975875
CotAD_04724	2.67757	4.6153	0.785497	0.0134	0.0379919
CotAD_04732	89.1574	251.317	1.49508	5e-05	0.000327244
CotAD_04737	3.81381	0.476749	-2.99993	0.0002	0.00112716
CotAD_04738	15.4599	3.09591	-2.3201	5e-05	0.000327244
CotAD_04762	2.73156	7.27247	1.41272	5e-05	0.000327244
CotAD_04779	11.1963	23.7194	1.08305	5e-05	0.000327244
CotAD_04785	20.0692	62.0761	1.62906	5e-05	0.000327244
CotAD_04790	4.25327	0.141643	-4.90824	0.0003	0.00160669
CotAD_05080	13.2383	5.95713	-1.15203	5e-05	0.000327244
CotAD_05087	42.531	7.67012	-2.47119	5e-05	0.000327244
CotAD_05106	0.169494	1.84959	3.4479	0.0011	0.00483712
CotAD_05108	20.0798	102.869	2.35698	5e-05	0.000327244
CotAD_05128	285.462	121.665	-1.23039	5e-05	0.000327244
CotAD_05130	354.386	173.273	-1.03228	0.0001	0.000610184
CotAD_05132	72.8154	25.8062	-1.49653	5e-05	0.000327244
CotAD_05139	2.03254	4.80352	1.24081	0.002	0.00794705
CotAD_05141	109.215	7.92696	-3.78425	5e-05	0.000327244
CotAD_05142	26.1225	69.9928	1.42192	5e-05	0.000327244
CotAD_05147	8.02183	0.644654	-3.63733	5e-05	0.000327244
CotAD_05150	8.4665	0.898187	-3.23668	5e-05	0.000327244
CotAD_05156	18.1938	77.4761	2.09031	5e-05	0.000327244
CotAD_05158	75.5241	177.185	1.23025	5e-05	0.000327244
CotAD_05159	7.48444	3.18979	-1.23043	5e-05	0.000327244
CotAD_05165	1.88356	3.68693	0.968957	0.0042	0.0147967
CotAD_05166	27.4676	106.169	1.95057	5e-05	0.000327244
CotAD_05169	923.616	214.954	-2.10327	5e-05	0.000327244
CotAD_05170	638.156	180.423	-1.82253	5e-05	0.000327244
CotAD_05175	5.38105	1.95767	-1.45875	5e-05	0.000327244
CotAD_05176	3.95798	1.94721	-1.02336	0.0005	0.00249621
CotAD_05195	36.4047	99.527	1.45096	0.00255	0.00975875
CotAD_05240	12.8227	5.64401	-1.18391	5e-05	0.000327244
CotAD_05260	7.80264	0.894269	-3.12518	5e-05	0.000327244
CotAD_05274	54.2175	31.0269	-0.805238	0.0004	0.00206017
CotAD_05300	94.2205	219.579	1.22063	5e-05	0.000327244
CotAD_05305	21.0912	79.0812	1.90669	5e-05	0.000327244
CotAD_05308	83.369	31.0423	-1.42527	5e-05	0.000327244
CotAD_05313	25.4207	74.7119	1.55533	0.00035	0.0018363
CotAD_05317	11.7502	23.7097	1.01279	0.0001	0.000610184
CotAD_05318	285.435	28.5118	-3.32353	5e-05	0.000327244
CotAD_05319	23.9426	5.20531	-2.20152	0.0001	0.000610184
CotAD_05343	66.2785	280.384	2.08079	5e-05	0.000327244
CotAD_05346	28.5713	10.0983	-1.50046	5e-05	0.000327244
CotAD_05368	3.34207	8.36766	1.32408	5e-05	0.000327244
CotAD_05380	18.2872	6.4757	-1.49773	5e-05	0.000327244
CotAD_05381	73.5265	40.9849	-0.843172	0.0007	0.00331789
CotAD_05386	39.0921	9.9788	-1.96994	5e-05	0.000327244
CotAD_05393	83.2241	29.7248	-1.48534	5e-05	0.000327244
CotAD_05433	2.84214	6.99591	1.29953	0.00015	0.000874873
CotAD_05435	2.95489	9.14972	1.63062	5e-05	0.000327244
CotAD_05444	25.3327	1.55079	-4.02993	5e-05	0.000327244
CotAD_05447	23.7714	5.97033	-1.99334	5e-05	0.000327244
CotAD_05448	78.1186	10.9833	-2.83035	0.0002	0.00112716
CotAD_05454	12.3118	40.6599	1.72357	5e-05	0.000327244
CotAD_05456	16.3099	51.4281	1.65681	5e-05	0.000327244
CotAD_05458	27.2322	9.93788	-1.4543	5e-05	0.000327244
CotAD_05467	9.23136	42.8306	2.21402	5e-05	0.000327244
CotAD_05477	0.926042	7.70816	3.05724	0.0006	0.00291633
CotAD_05489	11.6676	43.1137	1.88564	5e-05	0.000327244
CotAD_05492	0.783432	2.54614	1.70043	0.00055	0.00270908
CotAD_05495	11.8967	49.6039	2.05989	5e-05	0.000327244
CotAD_05496	125.584	55.9238	-1.16712	5e-05	0.000327244
CotAD_05507	20.4588	9.69892	-1.07682	5e-05	0.000327244
CotAD_05511	59.34	26.7766	-1.14803	5e-05	0.000327244
CotAD_05541	17.9996	6.95602	-1.37163	5e-05	0.000327244
CotAD_05557	40.2438	6.59441	-2.60945	5e-05	0.000327244
CotAD_05612	116.345	60.5636	-0.941893	5e-05	0.000327244
CotAD_05633	93.2967	221.704	1.24874	5e-05	0.000327244
CotAD_05647	108.605	44.203	-1.29687	5e-05	0.000327244
CotAD_05650	19.9963	8.99325	-1.15282	5e-05	0.000327244
CotAD_05654	72.4501	163.714	1.17612	5e-05	0.000327244
CotAD_05656	3.53649	1.25146	-1.49871	5e-05	0.000327244
CotAD_05687	166.124	275.314	0.728823	0.00155	0.0064257
CotAD_05717	53.734	25.3033	-1.08651	5e-05	0.000327244
CotAD_05751	1.29225	3.8208	1.56399	0.0048	0.0165447
CotAD_05758	25.2931	55.7248	1.13958	5e-05	0.000327244
CotAD_05761	14.7068	32.9238	1.16265	5e-05	0.000327244
CotAD_05763	4.36727	19.8311	2.18296	5e-05	0.000327244
CotAD_05767	52.2657	19.3471	-1.43374	5e-05	0.000327244
CotAD_05777	2.89035	0.889683	-1.69988	0.0002	0.00112716
CotAD_05786	25.6995	14.81	-0.795166	0.0013	0.00555311
CotAD_05810	11.3134	45.0759	1.99433	5e-05	0.000327244
CotAD_05814	122.742	47.5386	-1.36846	5e-05	0.000327244
CotAD_05816	2.53859	11.419	2.16934	5e-05	0.000327244
CotAD_05820	43.035	4.88944	-3.13777	5e-05	0.000327244
CotAD_05827	9.26669	18.2722	0.979526	0.0005	0.00249621
CotAD_05828	14.2095	4.10626	-1.79096	5e-05	0.000327244
CotAD_05843	42.6823	9.26463	-2.20383	5e-05	0.000327244
CotAD_05848	12.7384	5.62283	-1.17982	5e-05	0.000327244
CotAD_05855	34.1426	13.4591	-1.34299	5e-05	0.000327244
CotAD_05887	16.9058	53.312	1.65694	5e-05	0.000327244
CotAD_05900	5.09452	23.8265	2.22555	5e-05	0.000327244
CotAD_05902	5.57345	11.2922	1.01869	5e-05	0.000327244
CotAD_05907	4.16429	10.7571	1.36915	5e-05	0.000327244
CotAD_05926	283.19	40.6851	-2.7992	5e-05	0.000327244
CotAD_05931	44.4994	21.9272	-1.02107	5e-05	0.000327244
CotAD_05940	3.40481	0	-inf	5e-05	0.000327244
CotAD_05955	2.9901	7.48035	1.32291	0.0001	0.000610184
CotAD_05964	2.97747	18.9836	2.67259	5e-05	0.000327244
CotAD_05975	5.49071	2.17361	-1.3369	5e-05	0.000327244
CotAD_05978	6.0946	14.2239	1.22271	0.01775	0.0477545
CotAD_06035	252.143	53.4398	-2.23825	5e-05	0.000327244
CotAD_06070	1.73143	0.776621	-1.15668	0.01335	0.0378848
CotAD_06077	2.68003	11.394	2.08795	5e-05	0.000327244
CotAD_06104	6.77726	17.772	1.39083	5e-05	0.000327244
CotAD_06112	2.69254	19.2121	2.83497	5e-05	0.000327244
CotAD_06139	6.41147	22.1096	1.78594	5e-05	0.000327244
CotAD_06168	256.988	480.503	0.902846	0.00025	0.00137462
CotAD_06176	14.5785	5.15049	-1.50106	5e-05	0.000327244
CotAD_06177	36.3402	102.139	1.4909	5e-05	0.000327244
CotAD_06193	22.5732	0.640155	-5.14004	5e-05	0.000327244
CotAD_06198	34.5842	14.1868	-1.28556	5e-05	0.000327244
CotAD_06200	36.4181	15.6014	-1.22298	5e-05	0.000327244
CotAD_06202	497.018	232.85	-1.0939	5e-05	0.000327244
CotAD_06211	190.385	535.47	1.49188	5e-05	0.000327244
CotAD_06213	1.80456	9.01269	2.32031	5e-05	0.000327244
CotAD_06221	40.9181	167.084	2.02976	5e-05	0.000327244
CotAD_06222	43.8338	159.989	1.86786	5e-05	0.000327244
CotAD_06228	8.62453	3.74122	-1.20494	5e-05	0.000327244
CotAD_06236	116.812	77.0566	-0.600196	0.01095	0.0323231
CotAD_06242	52.7567	22.4749	-1.23104	5e-05	0.000327244
CotAD_06249	70.9074	129.926	0.873678	0.0001	0.000610184
CotAD_06286	0.0958478	6.3478	6.04937	0.00095	0.00428227
CotAD_06290	38.6393	12.0113	-1.68568	5e-05	0.000327244
CotAD_06297	62.1946	221.218	1.83061	5e-05	0.000327244
CotAD_06324	1979.06	1161.04	-0.769403	0.0088	0.0270214
CotAD_06326	2.89218	0.684238	-2.07959	0.0007	0.00331789
CotAD_06347	22.9302	50.0151	1.12512	5e-05	0.000327244
CotAD_06348	30.4354	74.8394	1.29805	5e-05	0.000327244
CotAD_06401	36.1093	1.05891	-5.09172	5e-05	0.000327244
CotAD_06406	9.58284	0.643263	-3.89697	5e-05	0.000327244
CotAD_06463	6.38961	43.0753	2.75306	0.00185	0.00745643
CotAD_06532	13.95	4.79979	-1.53922	5e-05	0.000327244
CotAD_06537	90.2234	271.715	1.59052	5e-05	0.000327244
CotAD_06541	324.083	176.395	-0.877554	0.00015	0.000874873
CotAD_06563	878.122	183.727	-2.25686	5e-05	0.000327244
CotAD_06564	1.53368	4.98217	1.69977	5e-05	0.000327244
CotAD_06581	1010.77	312.545	-1.69332	5e-05	0.000327244
CotAD_06601	109.225	35.2116	-1.63318	5e-05	0.000327244
CotAD_06616	30.3407	62.2272	1.03629	5e-05	0.000327244
CotAD_06630	3.68464	8.92886	1.27695	5e-05	0.000327244
CotAD_06662	30.2488	125.772	2.05586	5e-05	0.000327244
CotAD_06665	404.677	760.396	0.909979	0.00035	0.0018363
CotAD_06666	28.1241	45.8181	0.704114	0.00255	0.00975875
CotAD_06683	25.8384	11.4106	-1.17914	5e-05	0.000327244
CotAD_06692	2.70858	0.554796	-2.28751	5e-05	0.000327244
CotAD_06728	4.88858	14.9691	1.6145	5e-05	0.000327244
CotAD_06736	5.67036	12.534	1.14433	0.00065	0.00311818
CotAD_06745	418.079	1756.32	2.07071	5e-05	0.000327244
CotAD_06746	243.871	752.096	1.6248	5e-05	0.000327244
CotAD_06751	7.73026	2.07575	-1.89689	5e-05	0.000327244
CotAD_06757	7.33764	20.7995	1.50316	5e-05	0.000327244
CotAD_06779	2.06879	15.2433	2.88132	0.0007	0.00331789
CotAD_06789	36.9815	61.7932	0.740645	0.0025	0.00959829
CotAD_06809	16.4128	6.29163	-1.38332	5e-05	0.000327244
CotAD_06813	1.67914	5.77494	1.78208	5e-05	0.000327244
CotAD_06815	224.302	101.461	-1.14451	5e-05	0.000327244
CotAD_06824	0.166841	53.2584	8.31839	0.00695	0.0223787
CotAD_06825	4.17763	447.356	6.74259	5e-05	0.000327244
CotAD_06840	5.24778	22.9287	2.12738	5e-05	0.000327244
CotAD_06852	309.296	1008.76	1.70553	5e-05	0.000327244
CotAD_06853	16.9991	46.2251	1.44322	5e-05	0.000327244
CotAD_06861	33.2982	137.06	2.04129	5e-05	0.000327244
CotAD_06876	63.3955	28.7966	-1.13848	5e-05	0.000327244
CotAD_06880	5.79819	1.83309	-1.66133	5e-05	0.000327244
CotAD_06890	47.1523	25.7738	-0.871423	0.00015	0.000874873
CotAD_06913	7.4412	3.36729	-1.14395	0.0003	0.00160669
CotAD_06914	22.5474	9.47893	-1.25017	5e-05	0.000327244
CotAD_06942	99.1438	32.0091	-1.63104	5e-05	0.000327244
CotAD_06946	50.135	19.4061	-1.3693	5e-05	0.000327244
CotAD_06957	1.419	5.97671	2.07448	5e-05	0.000327244
CotAD_06964	26.6739	75.6903	1.50468	5e-05	0.000327244
CotAD_06970	3.1367	8.11779	1.37184	5e-05	0.000327244
CotAD_06974	12.6557	33.338	1.39738	5e-05	0.000327244
CotAD_06980	46.5209	101.612	1.12713	5e-05	0.000327244
CotAD_06984	33.9568	8.2905	-2.03417	5e-05	0.000327244
CotAD_07008	11.6644	4.58936	-1.34574	0.0009	0.00409089
CotAD_07031	1.70834	4.31611	1.33714	0.00625	0.0205572
CotAD_07038	86.2748	15.6345	-2.46421	5e-05	0.000327244
CotAD_07046	11.9055	29.9671	1.33175	5e-05	0.000327244
CotAD_07055	1.09862	4.61062	2.06927	5e-05	0.000327244
CotAD_07080	56.59	223.705	1.98298	5e-05	0.000327244
CotAD_07099	100.156	41.9205	-1.25652	5e-05	0.000327244
CotAD_07101	128.205	10.365	-3.62865	5e-05	0.000327244
CotAD_07110	55.6042	88.8009	0.675381	0.00405	0.0143549
CotAD_07111	550.433	924.325	0.747832	0.004	0.0142086
CotAD_07119	212.708	111.854	-0.927262	0.0002	0.00112716
CotAD_07145	1.09384	0	-inf	5e-05	0.000327244
CotAD_07151	19.071	3.23483	-2.55962	5e-05	0.000327244
CotAD_07152	16.2361	8.22144	-0.981747	0.00045	0.00227859
CotAD_07154	39.7648	9.12418	-2.12372	5e-05	0.000327244
CotAD_07386	43.9461	15.9459	-1.46255	5e-05	0.000327244
CotAD_07411	58.4662	19.182	-1.60785	5e-05	0.000327244
CotAD_07429	14.1658	2.76237	-2.35843	5e-05	0.000327244
CotAD_07432	9.93283	32.0095	1.68822	5e-05	0.000327244
CotAD_07450	7.63034	18.303	1.26226	5e-05	0.000327244
CotAD_07453	50.7789	108.815	1.09958	5e-05	0.000327244
CotAD_07467	21.2379	1.18939	-4.15835	5e-05	0.000327244
CotAD_07468	49.8299	7.06738	-2.81776	5e-05	0.000327244
CotAD_07474	5.4737	18.0577	1.72202	0.0001	0.000610184
CotAD_07475	13.9266	3.6647	-1.92608	0.00015	0.000874873
CotAD_07481	34.7706	15.2976	-1.18456	5e-05	0.000327244
CotAD_07483	0.890571	3.97103	2.15671	5e-05	0.000327244
CotAD_07489	22.5736	4.94007	-2.19203	5e-05	0.000327244
CotAD_07491	39.8334	4.04471	-3.29987	5e-05	0.000327244
CotAD_07500	1.73706	5.15202	1.56849	0.00155	0.0064257
CotAD_07501	21.4017	6.9757	-1.61732	5e-05	0.000327244
CotAD_07525	10.2528	3.93743	-1.38069	0.0002	0.00112716
CotAD_07545	3.13787	0.640638	-2.29221	5e-05	0.000327244
CotAD_07564	4.34097	14.0194	1.69133	5e-05	0.000327244
CotAD_07576	28.6049	12.2787	-1.2201	0.0021	0.00828055
CotAD_07581	6.43934	13.3181	1.0484	5e-05	0.000327244
CotAD_07595	5.50986	0.666149	-3.0481	0.0001	0.000610184
CotAD_07598	33.1516	7.34464	-2.17432	5e-05	0.000327244
CotAD_07611	12.0292	107.535	3.16019	5e-05	0.000327244
CotAD_07623	3.98584	8.35028	1.06694	0.00105	0.00465099
CotAD_07632	24.0295	1.29046	-4.21885	5e-05	0.000327244
CotAD_07651	0.177248	1.08886	2.61897	0.00105	0.00465099
CotAD_07783	128.172	12.8529	-3.31791	5e-05	0.000327244
CotAD_07784	1.16023	0.173818	-2.73876	0.01805	0.048389
CotAD_07793	6.97103	3.79446	-0.877477	0.0034	0.0124095
CotAD_07795	17.4724	53.1864	1.60598	5e-05	0.000327244
CotAD_07812	0.991023	5.79627	2.54814	0.0004	0.00206017
CotAD_08025	49.7395	4.36479	-3.51041	5e-05	0.000327244
CotAD_08030	13.6735	5.94428	-1.20181	5e-05	0.000327244
CotAD_08033	97.1583	44.49	-1.12686	5e-05	0.000327244
CotAD_08038	0.684947	2.10084	1.61691	0.00085	0.00389395
CotAD_08040	1.11592	4.1122	1.88168	0.0002	0.00112716
CotAD_08051	23.3189	3.09774	-2.91222	5e-05	0.000327244
CotAD_08054	0.381105	6.77231	4.15139	0.00015	0.000874873
CotAD_08055	25.9858	11.1584	-1.21958	5e-05	0.000327244
CotAD_08061	32.0608	14.0883	-1.18631	5e-05	0.000327244
CotAD_08063	6.54577	0.848821	-2.94703	0.00675	0.021853
CotAD_08071	37.8992	66.7321	0.816214	0.0007	0.00331789
CotAD_08076	6.65627	19.4911	1.55003	5e-05	0.000327244
CotAD_08077	2.03815	10.643	2.38458	5e-05	0.000327244
CotAD_08094	4.34498	8.65663	0.994455	0.00035	0.0018363
CotAD_08110	75.0364	129.386	0.786016	0.0005	0.00249621
CotAD_08117	2.85354	1.15281	-1.3076	0.00255	0.00975875
CotAD_08119	0.991006	10.0515	3.34238	5e-05	0.000327244
CotAD_08192	5.2059	0.676443	-2.94411	5e-05	0.000327244
CotAD_08194	1.18519	6.10797	2.36558	0.00035	0.0018363
CotAD_08200	44.6828	29.6559	-0.591403	0.0139	0.0391331
CotAD_08218	6.23087	14.7157	1.23985	5e-05	0.000327244
CotAD_08219	4.73837	14.6703	1.63044	5e-05	0.000327244
CotAD_08439	41.4925	18.679	-1.15144	5e-05	0.000327244
CotAD_08440	24.2773	4.9136	-2.30476	5e-05	0.000327244
CotAD_08442	1261.28	87.8974	-3.84292	5e-05	0.000327244
CotAD_08452	75.7319	36.0602	-1.07049	5e-05	0.000327244
CotAD_08460	40.4247	16.426	-1.29926	5e-05	0.000327244
CotAD_08465	0.818659	5.33301	2.70362	5e-05	0.000327244
CotAD_08471	68.8674	28.5459	-1.27054	5e-05	0.000327244
CotAD_08502	64.7527	33.5706	-0.947741	5e-05	0.000327244
CotAD_08507	25.5171	6.69394	-1.93053	5e-05	0.000327244
CotAD_08552	54.2808	218.314	2.00789	5e-05	0.000327244
CotAD_08590	49.7526	24.7954	-1.0047	5e-05	0.000327244
CotAD_08602	6.42265	1.98585	-1.69341	5e-05	0.000327244
CotAD_08608	10.7573	28.0943	1.38496	5e-05	0.000327244
CotAD_08609	755.976	37.9116	-4.31763	5e-05	0.000327244
CotAD_08661	35.1624	4.69365	-2.90525	5e-05	0.000327244
CotAD_08667	63.0865	8.85488	-2.83279	5e-05	0.000327244
CotAD_08670	13.2413	36.8763	1.47765	5e-05	0.000327244
CotAD_08671	114.905	11.3198	-3.34352	5e-05	0.000327244
CotAD_08674	624.118	102.678	-2.60369	5e-05	0.000327244
CotAD_08676	0.715802	4.9284	2.78349	5e-05	0.000327244
CotAD_08678	44.4612	16.4427	-1.4351	5e-05	0.000327244
CotAD_08679	3.95971	17.8578	2.17309	5e-05	0.000327244
CotAD_08683	2.734	0.585505	-2.22326	0.0002	0.00112716
CotAD_08690	15.4833	0.884104	-4.13036	5e-05	0.000327244
CotAD_08692	1.31844	12.1545	3.20458	5e-05	0.000327244
CotAD_08695	3.30474	13.4919	2.02949	5e-05	0.000327244
CotAD_08696	76.804	30.8699	-1.31498	5e-05	0.000327244
CotAD_08699	65.6541	36.5431	-0.845286	0.0002	0.00112716
CotAD_08705	8.0941	25.4	1.64989	5e-05	0.000327244
CotAD_08709	14.0718	28.5487	1.02062	5e-05	0.000327244
CotAD_08713	21.9277	60.9555	1.475	5e-05	0.000327244
CotAD_08719	22.7541	89.5382	1.97638	5e-05	0.000327244
CotAD_08738	0.551197	4.1607	2.91619	5e-05	0.000327244
CotAD_08763	1.64915	5.25339	1.67153	0.0011	0.00483712
CotAD_08768	0.289591	1.15823	1.99983	0.00345	0.0125594
CotAD_08777	2.20166	9.69416	2.13852	5e-05	0.000327244
CotAD_08782	24.7479	199.347	3.0099	5e-05	0.000327244
CotAD_08787	51.4208	117.261	1.1893	5e-05	0.000327244
CotAD_08789	169.715	60.2454	-1.49419	5e-05	0.000327244
CotAD_08793	36.6982	14.6571	-1.32411	5e-05	0.000327244
CotAD_08796	11.5107	27.9348	1.27909	5e-05	0.000327244
CotAD_08797	120.867	59.7171	-1.01721	5e-05	0.000327244
CotAD_08802	1.72093	6.06173	1.81654	5e-05	0.000327244
CotAD_09032	1.33363	5.13677	1.9455	0.0004	0.00206017
CotAD_09040	12.124	23.6774	0.965649	0.0019	0.00761626
CotAD_09046	20.1057	8.10031	-1.31156	5e-05	0.000327244
CotAD_09047	35.0611	73.362	1.06516	5e-05	0.000327244
CotAD_09064	49.8269	26.1501	-0.930108	5e-05	0.000327244
CotAD_09080	20.8435	54.243	1.37984	5e-05	0.000327244
CotAD_09088	1.85978	0.775915	-1.26116	0.0002	0.00112716
CotAD_09089	230.257	72.3975	-1.66924	5e-05	0.000327244
CotAD_09097	30.3079	13.6596	-1.14978	5e-05	0.000327244
CotAD_09100	40.4523	103.495	1.35527	5e-05	0.000327244
CotAD_09102	22.6686	34.4438	0.603548	0.00835	0.0259463
CotAD_09107	4.31881	59.6083	3.78681	5e-05	0.000327244
CotAD_09108	1.74415	81.8043	5.55158	5e-05	0.000327244
CotAD_09117	21.7827	108.812	2.32059	5e-05	0.000327244
CotAD_09165	8.30187	22.3259	1.42721	5e-05	0.000327244
CotAD_09172	117.473	29.6509	-1.98618	5e-05	0.000327244
CotAD_09176	6.01189	18.3095	1.6067	5e-05	0.000327244
CotAD_09186	5.86552	1.83412	-1.67717	0.0002	0.00112716
CotAD_09211	25.6275	11.1736	-1.1976	5e-05	0.000327244
CotAD_09216	2.50991	7.81081	1.63784	5e-05	0.000327244
CotAD_09220	154.058	36.2399	-2.08782	5e-05	0.000327244
CotAD_09236	1.89434	0.277046	-2.7735	0.00255	0.00975875
CotAD_09239	8.47006	3.97974	-1.0897	0.00035	0.0018363
CotAD_09245	14.2445	3.49072	-2.0288	5e-05	0.000327244
CotAD_09249	5.21265	15.764	1.59654	5e-05	0.000327244
CotAD_09256	5.557	2.65731	-1.06434	0.01155	0.0337208
CotAD_09292	10.3175	54.3886	2.3982	5e-05	0.000327244
CotAD_09309	37.9078	19.6733	-0.946252	5e-05	0.000327244
CotAD_09329	18.9056	7.67857	-1.29991	5e-05	0.000327244
CotAD_09360	4.15397	1.32748	-1.6458	5e-05	0.000327244
CotAD_09368	28.6969	10.3832	-1.46665	5e-05	0.000327244
CotAD_09379	12.9756	26.6041	1.03584	5e-05	0.000327244
CotAD_09396	55.5578	32.5381	-0.77186	0.01045	0.0310936
CotAD_09398	11.9518	5.38536	-1.15011	5e-05	0.000327244
CotAD_09444	6.26894	2.68172	-1.22506	5e-05	0.000327244
CotAD_09458	27.1708	0.721746	-5.23442	5e-05	0.000327244
CotAD_09477	21.8186	7.55503	-1.53005	5e-05	0.000327244
CotAD_09493	1.48121	4.49073	1.60018	5e-05	0.000327244
CotAD_09513	49.4795	11.463	-2.10984	5e-05	0.000327244
CotAD_09526	13.7028	387.693	4.82237	5e-05	0.000327244
CotAD_09544	2.54951	1.36847	-0.897654	0.01385	0.0390244
CotAD_09568	3.92249	0.870187	-2.17237	5e-05	0.000327244
CotAD_09571	7.07876	1.94373	-1.86467	5e-05	0.000327244
CotAD_09575	11.5915	84.9385	2.87335	5e-05	0.000327244
CotAD_09579	81.4609	16.4732	-2.30598	5e-05	0.000327244
CotAD_09586	5.36481	11.3809	1.08502	0.0009	0.00409089
CotAD_09599	53.8664	154.532	1.52045	5e-05	0.000327244
CotAD_09618	2.23318	16.7873	2.9102	5e-05	0.000327244
CotAD_09622	18.9624	3.67977	-2.36545	5e-05	0.000327244
CotAD_09627	24.5739	12.1737	-1.01336	5e-05	0.000327244
CotAD_09631	126.168	250.386	0.988802	5e-05	0.000327244
CotAD_09634	8.97005	4.78319	-0.907145	0.00055	0.00270908
CotAD_09661	238.229	476.936	1.00145	0.0001	0.000610184
CotAD_09671	52.9814	0.98952	-5.74261	5e-05	0.000327244
CotAD_09678	32.4439	2.84329	-3.51231	5e-05	0.000327244
CotAD_09683	14.3142	2.53047	-2.49997	0.008	0.0250831
CotAD_09684	1.559	8.11273	2.37957	5e-05	0.000327244
CotAD_09687	2.71201	7.04983	1.37823	0.00015	0.000874873
CotAD_09704	10.5053	1.16004	-3.17886	5e-05	0.000327244
CotAD_09707	2.31863	4.52681	0.965225	0.0003	0.00160669
CotAD_09710	14.516	30.2368	1.05867	5e-05	0.000327244
CotAD_09720	14.1425	7.53653	-0.90807	0.00045	0.00227859
CotAD_09731	14.2066	6.6387	-1.09759	0.0002	0.00112716
CotAD_09733	23.9932	6.99188	-1.77887	5e-05	0.000327244
CotAD_09734	2.49656	5.88445	1.23697	5e-05	0.000327244
CotAD_09740	67.0353	26.4745	-1.34032	5e-05	0.000327244
CotAD_09747	3.17466	8.96145	1.49713	5e-05	0.000327244
CotAD_09750	0.316978	4.01923	3.66447	5e-05	0.000327244
CotAD_09762	2306.48	840.581	-1.45623	5e-05	0.000327244
CotAD_09788	14.9148	32.6527	1.13046	5e-05	0.000327244
CotAD_09799	51.1327	32.6277	-0.648152	0.00395	0.0140601
CotAD_09994	6.30041	2.80446	-1.16772	0.0005	0.00249621
CotAD_10025	13.3711	4.14592	-1.68936	5e-05	0.000327244
CotAD_10037	34.1259	8.11822	-2.07163	5e-05	0.000327244
CotAD_10074	26.1705	14.2029	-0.881756	5e-05	0.000327244
CotAD_10078	156.716	6.60981	-4.56739	5e-05	0.000327244
CotAD_10099	34.5003	7.84734	-2.13633	5e-05	0.000327244
CotAD_10114	68.1682	33.3124	-1.03304	5e-05	0.000327244
CotAD_10139	53.1443	10.8778	-2.28852	5e-05	0.000327244
CotAD_10143	44.6757	11.385	-1.97235	5e-05	0.000327244
CotAD_10144	38.8793	7.18004	-2.43694	0.0142	0.0398146
CotAD_10149	4.49956	0.309695	-3.86086	0.0002	0.00112716
CotAD_10160	12.646	33.5985	1.40972	5e-05	0.000327244
CotAD_10164	43.4318	15.9975	-1.44091	5e-05	0.000327244
CotAD_10173	240.071	72.0668	-1.73605	5e-05	0.000327244
CotAD_10372	8.16482	377.999	5.53282	5e-05	0.000327244
CotAD_10381	15.8941	3.76713	-2.07695	5e-05	0.000327244
CotAD_10383	6.96807	34.8463	2.32217	5e-05	0.000327244
CotAD_10390	132.71	24.3435	-2.44666	5e-05	0.000327244
CotAD_10392	2.80199	6.81451	1.28216	5e-05	0.000327244
CotAD_10399	16.9142	26.42	0.643399	0.004	0.0142086
CotAD_10407	2.44427	1.27784	-0.935694	0.0005	0.00249621
CotAD_10415	18.0164	5.40097	-1.73802	5e-05	0.000327244
CotAD_10418	39.1755	18.4035	-1.08997	5e-05	0.000327244
CotAD_10436	0.65755	7.27407	3.46759	5e-05	0.000327244
CotAD_10450	17.0259	202.709	3.57361	5e-05	0.000327244
CotAD_10461	42.8842	98.9936	1.20689	5e-05	0.000327244
CotAD_10463	99.8689	51.6351	-0.951683	5e-05	0.000327244
CotAD_10465	12.7798	4.76663	-1.42282	5e-05	0.000327244
CotAD_10468	112.849	28.3794	-1.99148	5e-05	0.000327244
CotAD_10481	3.26965	8.91824	1.44762	5e-05	0.000327244
CotAD_10487	204.38	44.8316	-2.18867	5e-05	0.000327244
CotAD_10493	113.219	46.8007	-1.27452	5e-05	0.000327244
CotAD_10502	62.762	27.6585	-1.18217	5e-05	0.000327244
CotAD_10506	14.7933	32.7072	1.14466	5e-05	0.000327244
CotAD_10511	89.9393	203.979	1.1814	5e-05	0.000327244
CotAD_10524	6.77998	20.1512	1.57151	5e-05	0.000327244
CotAD_10527	2.2171	0.316273	-2.80943	5e-05	0.000327244
CotAD_10530	35.1169	93.4271	1.41168	5e-05	0.000327244
CotAD_10534	0.888003	4.12464	2.21563	5e-05	0.000327244
CotAD_10536	20.698	0.200012	-6.69326	0.00345	0.0125594
CotAD_10537	32.9479	11.1155	-1.56762	5e-05	0.000327244
CotAD_10540	41.0235	15.5199	-1.40233	5e-05	0.000327244
CotAD_10543	5.36938	8.75202	0.70486	0.00675	0.021853
CotAD_10550	198.454	882.925	2.15349	5e-05	0.000327244
CotAD_10744	83.1307	30.2641	-1.45778	5e-05	0.000327244
CotAD_10752	25.6068	40.2826	0.653629	0.00345	0.0125594
CotAD_10757	60.1324	101.968	0.761902	0.00065	0.00311818
CotAD_10764	65.297	203.656	1.64104	5e-05	0.000327244
CotAD_10790	2.87145	5.74186	0.999738	0.00055	0.00270908
CotAD_10797	22.8704	51.1001	1.15985	5e-05	0.000327244
CotAD_10810	52.0519	20.1402	-1.36987	5e-05	0.000327244
CotAD_10812	13.1851	75.2564	2.51291	5e-05	0.000327244
CotAD_10819	226.137	812.386	1.84497	5e-05	0.000327244
CotAD_10837	27.3176	1.03465	-4.72262	0.00165	0.00675423
CotAD_10844	0.347864	0.987671	1.50551	0.0144	0.0402768
CotAD_10865	1.08772	5.30543	2.28616	5e-05	0.000327244
CotAD_10867	255.072	70.9434	-1.84617	5e-05	0.000327244
CotAD_10883	19.2744	7.42083	-1.37703	0.00035	0.0018363
CotAD_10887	6.91464	20.5963	1.57466	5e-05	0.000327244
CotAD_10892	6.60928	13.7452	1.05637	5e-05	0.000327244
CotAD_10897	1.16401	3.82446	1.71616	5e-05	0.000327244
CotAD_10920	967.287	518.679	-0.899101	0.0003	0.00160669
CotAD_10924	14.3115	33.4777	1.22603	0.0001	0.000610184
CotAD_10927	26.183	10.9598	-1.25641	5e-05	0.000327244
CotAD_10932	41.4713	138.971	1.7446	5e-05	0.000327244
CotAD_10936	80.5278	39.3454	-1.03329	5e-05	0.000327244
CotAD_10945	17.5698	10.0076	-0.812	0.00045	0.00227859
CotAD_10949	18.0494	4.89938	-1.88128	5e-05	0.000327244
CotAD_10962	75.8092	45.592	-0.73359	0.001	0.00446469
CotAD_10976	2.19428	14.4335	2.7176	5e-05	0.000327244
CotAD_10980	139.511	60.0787	-1.21545	5e-05	0.000327244
CotAD_10987	9.45126	2.11947	-2.1568	5e-05	0.000327244
CotAD_11005	21.9997	10.3443	-1.08864	0.0103	0.0307123
CotAD_11007	147.762	49.0607	-1.59063	5e-05	0.000327244
CotAD_11023	8.36117	5.08512	-0.717423	0.0031	0.0114895
CotAD_11025	86.9237	30.5096	-1.51048	5e-05	0.000327244
CotAD_11027	23.9298	40.62	0.763378	0.0042	0.0147967
CotAD_11036	531.406	247.92	-1.09994	5e-05	0.000327244
CotAD_11037	79.7557	20.6269	-1.95106	5e-05	0.000327244
CotAD_11053	43.4716	181.178	2.05926	5e-05	0.000327244
CotAD_11057	7.40933	4.43145	-0.741564	0.0069	0.0222455
CotAD_11058	64.3599	10.8833	-2.56405	5e-05	0.000327244
CotAD_11062	31.1065	131.762	2.08264	5e-05	0.000327244
CotAD_11064	98.2854	12.811	-2.9396	5e-05	0.000327244
CotAD_11066	2.73303	22.7848	3.0595	5e-05	0.000327244
CotAD_11070	111.162	227.945	1.03602	0.00045	0.00227859
CotAD_11071	2.04402	4.07295	0.994661	0.0022	0.00860572
CotAD_11074	47.0388	139.4	1.56731	5e-05	0.000327244
CotAD_11076	5.27455	2.37336	-1.15211	0.00445	0.015513
CotAD_11081	7.56971	2.08507	-1.86015	5e-05	0.000327244
CotAD_11096	7.22	1.49779	-2.26917	5e-05	0.000327244
CotAD_11107	13.2591	33.3008	1.32857	5e-05	0.000327244
CotAD_11337	13.163	25.6654	0.963342	0.0001	0.000610184
CotAD_11344	24.3267	43.6003	0.841794	0.0004	0.00206017
CotAD_11360	2.61347	8.94043	1.77438	5e-05	0.000327244
CotAD_11368	24.0716	82.7683	1.78175	5e-05	0.000327244
CotAD_11369	1.32097	9.11274	2.78629	0.00115	0.00501845
CotAD_11382	25.3329	7.28304	-1.7984	5e-05	0.000327244
CotAD_11389	80.2281	166.145	1.05026	5e-05	0.000327244
CotAD_11397	3.58292	0.669248	-2.42052	5e-05	0.000327244
CotAD_11432	698.447	296.844	-1.23444	5e-05	0.000327244
CotAD_11441	13.911	28.8608	1.05288	5e-05	0.000327244
CotAD_11443	2.56205	31.3001	3.61079	5e-05	0.000327244
CotAD_11444	2.40817	43.6391	4.17961	5e-05	0.000327244
CotAD_11449	190.951	98.552	-0.954244	0.0001	0.000610184
CotAD_11462	27.1195	7.18693	-1.91588	5e-05	0.000327244
CotAD_11463	14.8153	3.09553	-2.25883	5e-05	0.000327244
CotAD_11723	216.242	380.533	0.815377	0.00035	0.0018363
CotAD_11727	60.0016	17.8241	-1.75117	5e-05	0.000327244
CotAD_11730	108.554	35.4029	-1.61648	5e-05	0.000327244
CotAD_11734	15.0164	2.56563	-2.54916	5e-05	0.000327244
CotAD_11744	6.25994	56.5674	3.17575	5e-05	0.000327244
CotAD_11759	84.66	248.728	1.55482	5e-05	0.000327244
CotAD_11769	26.2084	2.69284	-3.28283	5e-05	0.000327244
CotAD_11781	5.60079	1.32504	-2.0796	5e-05	0.000327244
CotAD_11793	36.2818	16.8112	-1.10982	5e-05	0.000327244
CotAD_11794	0.686873	2.22772	1.69746	5e-05	0.000327244
CotAD_11801	4.52616	9.00255	0.992045	0.0081	0.0253324
CotAD_11804	9.24463	33.0581	1.83832	5e-05	0.000327244
CotAD_11826	36.5348	18.6847	-0.967416	0.0001	0.000610184
CotAD_12034	3.90831	0.221325	-4.14231	0.00025	0.00137462
CotAD_12042	4.80033	12.598	1.39199	5e-05	0.000327244
CotAD_12046	78.7781	173.146	1.13612	5e-05	0.000327244
CotAD_12047	55.0312	20.1154	-1.45195	5e-05	0.000327244
CotAD_12065	19.2778	8.03704	-1.2622	5e-05	0.000327244
CotAD_12083	45.5895	9.65626	-2.23917	5e-05	0.000327244
CotAD_12102	28.9677	94.7178	1.70919	5e-05	0.000327244
CotAD_12120	10.3165	2.21255	-2.22117	5e-05	0.000327244
CotAD_12135	9.42991	2.38793	-1.98148	5e-05	0.000327244
CotAD_12157	11.9841	32.7574	1.4507	5e-05	0.000327244
CotAD_12171	5.22265	1.16574	-2.16354	5e-05	0.000327244
CotAD_12173	194.555	7.36996	-4.72237	5e-05	0.000327244
CotAD_12174	26.7099	52.8631	0.984886	5e-05	0.000327244
CotAD_12177	97.9442	281.291	1.52203	5e-05	0.000327244
CotAD_12182	10.5126	2.46905	-2.09008	5e-05	0.000327244
CotAD_12192	146.135	42.1641	-1.79322	5e-05	0.000327244
CotAD_12194	379.787	69.8744	-2.44236	5e-05	0.000327244
CotAD_12195	112.177	29.5263	-1.92571	5e-05	0.000327244
CotAD_12196	8.49818	2.48668	-1.77293	5e-05	0.000327244
CotAD_12197	18.1051	1.572	-3.52573	5e-05	0.000327244
CotAD_12217	253.206	154.184	-0.715665	0.0031	0.0114895
CotAD_12253	13.3779	64.0187	2.25864	5e-05	0.000327244
CotAD_12258	40.7809	12.4587	-1.71075	5e-05	0.000327244
CotAD_12274	11.7493	21.6521	0.881931	0.0002	0.00112716
CotAD_12275	5.74775	14.7973	1.36426	5e-05	0.000327244
CotAD_12278	54.4215	19.88	-1.45286	5e-05	0.000327244
CotAD_12280	54.3755	4.56183	-3.57527	5e-05	0.000327244
CotAD_12311	12.0145	43.4709	1.85528	5e-05	0.000327244
CotAD_12314	351.601	124.045	-1.50307	5e-05	0.000327244
CotAD_12315	5.52217	11.1605	1.01509	5e-05	0.000327244
CotAD_12316	55.5868	24.5024	-1.18182	5e-05	0.000327244
CotAD_12317	64.2757	28.1598	-1.19064	5e-05	0.000327244
CotAD_12320	31.4302	15.0591	-1.06152	5e-05	0.000327244
CotAD_12337	197.187	90.5555	-1.12269	5e-05	0.000327244
CotAD_12365	2.824	16.2954	2.52866	5e-05	0.000327244
CotAD_12384	6.48773	0.83755	-2.95347	5e-05	0.000327244
CotAD_12386	13.1211	2.5994	-2.33564	5e-05	0.000327244
CotAD_12390	18.404	4.29038	-2.10084	5e-05	0.000327244
CotAD_12400	35.0387	71.6239	1.03149	5e-05	0.000327244
CotAD_12406	5.16534	21.817	2.07851	5e-05	0.000327244
CotAD_12418	5.01735	12.3075	1.29454	5e-05	0.000327244
CotAD_12423	5.11463	1.28439	-1.99355	5e-05	0.000327244
CotAD_12449	22.9844	11.9663	-0.941679	0.00015	0.000874873
CotAD_12451	318.769	709.274	1.15383	5e-05	0.000327244
CotAD_12461	1250.87	3368.25	1.42907	5e-05	0.000327244
CotAD_12465	866.099	107.673	-3.00788	5e-05	0.000327244
CotAD_12466	941.687	143.376	-2.71544	5e-05	0.000327244
CotAD_12476	63.5995	22.6675	-1.48839	5e-05	0.000327244
CotAD_12481	113.572	37.7871	-1.58764	5e-05	0.000327244
CotAD_12484	8.50507	27.6566	1.70123	5e-05	0.000327244
CotAD_12485	49.7392	8.27935	-2.58679	5e-05	0.000327244
CotAD_12486	1.01624	5.7154	2.49161	5e-05	0.000327244
CotAD_12493	61.1769	18.4717	-1.72767	5e-05	0.000327244
CotAD_12504	209.548	37.7137	-2.47412	5e-05	0.000327244
CotAD_12505	0.336123	2.13115	2.66457	0.0001	0.000610184
CotAD_12712	0.680054	1.80173	1.40566	0.00125	0.00538341
CotAD_12715	4.05213	963.783	7.89389	5e-05	0.000327244
CotAD_12734	3.97356	15.1704	1.93276	5e-05	0.000327244
CotAD_12745	16.1473	5.28899	-1.61023	5e-05	0.000327244
CotAD_12781	94.5213	156.47	0.727176	0.00395	0.0140601
CotAD_12782	34.7587	11.766	-1.56275	5e-05	0.000327244
CotAD_12787	377.794	43.08	-3.13251	5e-05	0.000327244
CotAD_12794	47.0916	72.5302	0.623112	0.0058	0.0193363
CotAD_12819	13.7906	3.54554	-1.9596	5e-05	0.000327244
CotAD_12826	4.13556	10.8674	1.39386	0.0015	0.0062528
CotAD_12836	5.27079	2.01966	-1.38391	0.0001	0.000610184
CotAD_12838	4.43412	14.6096	1.7202	0.0001	0.000610184
CotAD_12839	19.6499	1.70412	-3.52743	5e-05	0.000327244
CotAD_12840	14.153	0.725345	-4.28629	5e-05	0.000327244
CotAD_12848	24.1266	6.50955	-1.88999	5e-05	0.000327244
CotAD_12851	31.5228	65.6504	1.05841	5e-05	0.000327244
CotAD_12862	0.693117	3.43233	2.30802	5e-05	0.000327244
CotAD_12863	30.1011	82.4602	1.45388	5e-05	0.000327244
CotAD_12897	150.541	61.4761	-1.29206	5e-05	0.000327244
CotAD_12899	2.85094	8.82019	1.62937	5e-05	0.000327244
CotAD_12911	3.15909	0.847401	-1.89839	0.00025	0.00137462
CotAD_12912	5.71402	12.6664	1.14843	5e-05	0.000327244
CotAD_12917	30.6919	75.1116	1.29118	5e-05	0.000327244
CotAD_12941	18.8254	87.6601	2.21924	5e-05	0.000327244
CotAD_12944	76.789	26.2493	-1.54862	5e-05	0.000327244
CotAD_12947	7.96761	2.51768	-1.66205	5e-05	0.000327244
CotAD_12953	3.60434	19.2391	2.41624	5e-05	0.000327244
CotAD_12959	12.8458	30.8377	1.2634	5e-05	0.000327244
CotAD_12989	71.7185	5.17463	-3.79282	5e-05	0.000327244
CotAD_12991	236.273	1023.91	2.11556	5e-05	0.000327244
CotAD_13030	31.4221	16.7801	-0.905028	0.0001	0.000610184
CotAD_13072	30.5998	13.559	-1.17427	0.01055	0.0313308
CotAD_13078	21.9924	1.56199	-3.81555	5e-05	0.000327244
CotAD_13085	10.7266	2.8115	-1.93179	5e-05	0.000327244
CotAD_13087	23.9787	8.6581	-1.46963	5e-05	0.000327244
CotAD_13106	16.7927	9.02004	-0.896625	0.00055	0.00270908
CotAD_13124	42.7635	282.318	2.72287	5e-05	0.000327244
CotAD_13132	10.4708	2.39176	-2.13023	5e-05	0.000327244
CotAD_13144	1.59201	6.42423	2.01268	5e-05	0.000327244
CotAD_13164	14.289	24.807	0.795842	0.0009	0.00409089
CotAD_13165	9.5382	67.0668	2.81381	5e-05	0.000327244
CotAD_13185	56.937	125.824	1.14397	5e-05	0.000327244
CotAD_13201	27.6798	9.78329	-1.50044	5e-05	0.000327244
CotAD_13212	19.3357	0.567575	-5.09031	5e-05	0.000327244
CotAD_13224	60.1344	19.2133	-1.64609	5e-05	0.000327244
CotAD_13278	74.7679	34.8496	-1.10128	5e-05	0.000327244
CotAD_13318	4.17935	9.62969	1.20421	5e-05	0.000327244
CotAD_13319	9.54371	1.45132	-2.71719	5e-05	0.000327244
CotAD_13328	141.879	47.4142	-1.58127	5e-05	0.000327244
CotAD_13340	31.8203	5.85139	-2.4431	5e-05	0.000327244
CotAD_13359	3.65927	10.8584	1.56918	5e-05	0.000327244
CotAD_13360	6.47662	1.9616	-1.72321	5e-05	0.000327244
CotAD_13379	8.33406	2.69542	-1.62851	5e-05	0.000327244
CotAD_13384	8.17115	1.8033	-2.1799	5e-05	0.000327244
CotAD_13385	5.74695	26.4395	2.20183	5e-05	0.000327244
CotAD_13397	3.2644	0.875657	-1.89838	5e-05	0.000327244
CotAD_13399	29.0791	12.1475	-1.25932	5e-05	0.000327244
CotAD_13400	2.88546	16.7408	2.53649	5e-05	0.000327244
CotAD_13401	17.6243	27.28	0.630278	0.0108	0.0319535
CotAD_13413	4.32082	0.299191	-3.85217	0.00275	0.0104044
CotAD_13456	7.00801	2.06658	-1.76176	5e-05	0.000327244
CotAD_13475	43.6139	10.6405	-2.03523	5e-05	0.000327244
CotAD_13476	2.0644	12.5439	2.6032	0.0013	0.00555311
CotAD_13481	23.9414	9.25807	-1.37072	5e-05	0.000327244
CotAD_13482	22.0143	2.82032	-2.96451	5e-05	0.000327244
CotAD_13490	3.52764	24.5308	2.79782	5e-05	0.000327244
CotAD_13504	214.999	78.7855	-1.44833	5e-05	0.000327244
CotAD_13523	33.9792	8.19267	-2.05224	5e-05	0.000327244
CotAD_13526	1.40713	6.1806	2.13499	5e-05	0.000327244
CotAD_13528	8.60487	1.5599	-2.4637	5e-05	0.000327244
CotAD_13530	7.24193	0.123033	-5.87925	0.0159	0.0436586
CotAD_13546	8.09578	17.9447	1.14832	5e-05	0.000327244
CotAD_13547	12.796	21.4314	0.744028	0.0015	0.0062528
CotAD_13548	2.89949	5.49757	0.922995	0.00905	0.0276353
CotAD_13556	8.44604	36.063	2.09417	5e-05	0.000327244
CotAD_13578	31.0057	15.7617	-0.976111	5e-05	0.000327244
CotAD_13580	83.8731	34.2801	-1.29084	5e-05	0.000327244
CotAD_13587	63.9763	15.8269	-2.01516	5e-05	0.000327244
CotAD_13589	5.88736	21.1067	1.84201	5e-05	0.000327244
CotAD_13602	26.5174	6.96114	-1.92954	5e-05	0.000327244
CotAD_13605	141.554	60.9221	-1.21631	5e-05	0.000327244
CotAD_13612	57.9016	160.289	1.469	5e-05	0.000327244
CotAD_13626	49.3145	15.5354	-1.66645	5e-05	0.000327244
CotAD_13643	4.51808	41.1392	3.18673	5e-05	0.000327244
CotAD_13666	13.7949	212.368	3.94436	5e-05	0.000327244
CotAD_13674	38.9552	118.559	1.60571	5e-05	0.000327244
CotAD_13702	29.927	10.5059	-1.51025	5e-05	0.000327244
CotAD_13714	99.4623	211.516	1.08855	5e-05	0.000327244
CotAD_13715	26.8746	57.378	1.09425	5e-05	0.000327244
CotAD_13787	0	9.35959	inf	5e-05	0.000327244
CotAD_13790	39.9662	77.7369	0.959821	5e-05	0.000327244
CotAD_13800	7.88544	23.3027	1.56324	5e-05	0.000327244
CotAD_13815	8.23978	29.0193	1.81633	5e-05	0.000327244
CotAD_13821	193.95	465.158	1.26204	5e-05	0.000327244
CotAD_13827	1.13343	5.02795	2.14928	0.00015	0.000874873
CotAD_13829	13.7826	3.8749	-1.83062	5e-05	0.000327244
CotAD_13834	163.31	1491.26	3.19085	5e-05	0.000327244
CotAD_13839	4.11133	9.07945	1.143	5e-05	0.000327244
CotAD_13849	117.954	234.336	0.99035	5e-05	0.000327244
CotAD_13857	126.656	37.7538	-1.74622	5e-05	0.000327244
CotAD_13860	2.53953	0.340603	-2.8984	0.0072	0.0230516
CotAD_13867	13.6898	0.248865	-5.78159	5e-05	0.000327244
CotAD_13910	1.25065	5.9278	2.24482	5e-05	0.000327244
CotAD_13961	16.861	33.6993	0.999026	5e-05	0.000327244
CotAD_13971	4.21999	1.31617	-1.6809	0.0001	0.000610184
CotAD_13977	35.3405	17.2273	-1.03662	0.00505	0.0172526
CotAD_13980	15.391	4.81318	-1.67702	5e-05	0.000327244
CotAD_14026	16.7616	1.32138	-3.66504	5e-05	0.000327244
CotAD_14127	3.09205	20.1386	2.70333	5e-05	0.000327244
CotAD_14219	25.5641	8.97219	-1.51059	5e-05	0.000327244
CotAD_14257	3.5102	14.8924	2.08495	5e-05	0.000327244
CotAD_14258	8.62953	4.09115	-1.07678	5e-05	0.000327244
CotAD_14269	0.527334	2.4928	2.24098	5e-05	0.000327244
CotAD_14294	22.6637	6.56826	-1.7868	5e-05	0.000327244
CotAD_14297	19.5241	42.1978	1.11191	5e-05	0.000327244
CotAD_14336	16.4056	3.47351	-2.23972	5e-05	0.000327244
CotAD_14337	123.107	409.5	1.73396	5e-05	0.000327244
CotAD_14343	5.84889	1.6056	-1.86505	0.00255	0.00975875
CotAD_14521	19.8307	37.2956	0.911272	0.0002	0.00112716
CotAD_14542	64.9021	161.719	1.31715	5e-05	0.000327244
CotAD_14561	217.13	582.136	1.4228	5e-05	0.000327244
CotAD_14568	41.7228	18.5497	-1.16944	5e-05	0.000327244
CotAD_14570	41.2825	15.47	-1.41605	5e-05	0.000327244
CotAD_14571	22.1624	7.92267	-1.48406	5e-05	0.000327244
CotAD_14572	40.3571	15.9141	-1.34251	5e-05	0.000327244
CotAD_14574	13.6391	5.58722	-1.28755	5e-05	0.000327244
CotAD_14586	92.9785	38.5706	-1.2694	5e-05	0.000327244
CotAD_14588	20.9749	5.35927	-1.96855	5e-05	0.000327244
CotAD_14593	143.159	46.2647	-1.62964	5e-05	0.000327244
CotAD_14594	83.9301	191.579	1.19068	0.0006	0.00291633
CotAD_14599	13.2661	27.8946	1.07224	0.00015	0.000874873
CotAD_14605	6.79247	0.885844	-2.93881	0.00065	0.00311818
CotAD_14621	637.225	250.638	-1.3462	5e-05	0.000327244
CotAD_14634	4.13702	18.5405	2.16401	5e-05	0.000327244
CotAD_14639	44.4861	19.491	-1.19055	5e-05	0.000327244
CotAD_14640	295.287	127.788	-1.20837	5e-05	0.000327244
CotAD_14644	29.5825	12.3167	-1.26412	5e-05	0.000327244
CotAD_14814	27.1865	50.7674	0.901009	5e-05	0.000327244
CotAD_14819	18.1851	40.6837	1.16169	5e-05	0.000327244
CotAD_14844	0.409346	3.64642	3.15509	5e-05	0.000327244
CotAD_14858	30.8768	17.7085	-0.80208	0.00165	0.00675423
CotAD_14875	0.882355	7.41575	3.07116	5e-05	0.000327244
CotAD_14879	0.697628	5.28711	2.92195	5e-05	0.000327244
CotAD_14890	2.89826	9.15823	1.65988	5e-05	0.000327244
CotAD_14895	11.0722	40.3792	1.86667	5e-05	0.000327244
CotAD_14900	42.907	107.544	1.32564	5e-05	0.000327244
CotAD_14906	70.6691	33.474	-1.07804	5e-05	0.000327244
CotAD_14921	23.2311	8.20152	-1.50209	5e-05	0.000327244
CotAD_14942	35.8744	13.3935	-1.42142	5e-05	0.000327244
CotAD_15589	2.94523	7.99609	1.44091	0.00015	0.000874873
CotAD_15617	15.1339	65.4392	2.11237	5e-05	0.000327244
CotAD_15626	3.30639	16.0826	2.28218	5e-05	0.000327244
CotAD_15627	24.9556	52.7342	1.07937	5e-05	0.000327244
CotAD_15633	0.406912	1.96276	2.27009	0.00055	0.00270908
CotAD_15635	38.326	124.339	1.69788	5e-05	0.000327244
CotAD_15645	11.7719	18.3627	0.641427	0.0174	0.0469887
CotAD_15658	10.8006	0.784541	-3.78311	5e-05	0.000327244
CotAD_15665	18.7881	68.4672	1.86559	5e-05	0.000327244
CotAD_15671	96.5538	43.1319	-1.16258	5e-05	0.000327244
CotAD_15681	0.804923	17.8813	4.47345	5e-05	0.000327244
CotAD_15710	0.728849	5.88386	3.01307	5e-05	0.000327244
CotAD_15802	11.1283	2.15732	-2.36692	5e-05	0.000327244
CotAD_15807	14.225	4.74874	-1.58281	5e-05	0.000327244
CotAD_15814	59.5808	27.2111	-1.13065	5e-05	0.000327244
CotAD_15827	10.1331	4.41973	-1.19704	5e-05	0.000327244
CotAD_15831	1.87292	5.53757	1.56397	5e-05	0.000327244
CotAD_15832	29.7561	14.8189	-1.00575	0.00015	0.000874873
CotAD_15842	51.2822	11.5719	-2.14784	5e-05	0.000327244
CotAD_15869	16.7694	52.5878	1.6489	5e-05	0.000327244
CotAD_15894	22.6909	40.1025	0.821581	0.00065	0.00311818
CotAD_15911	130.03	57.3282	-1.18152	5e-05	0.000327244
CotAD_15924	34.2869	93.9353	1.45401	5e-05	0.000327244
CotAD_15926	178.126	14.4184	-3.62692	5e-05	0.000327244
CotAD_15948	1084.54	272.626	-1.99209	5e-05	0.000327244
CotAD_15949	132.056	36.3266	-1.86205	5e-05	0.000327244
CotAD_15951	20.0737	53.8689	1.42414	5e-05	0.000327244
CotAD_16170	135.313	297.47	1.13644	5e-05	0.000327244
CotAD_16171	25.2589	2.93055	-3.10755	5e-05	0.000327244
CotAD_16179	17.3643	36.7438	1.08137	5e-05	0.000327244
CotAD_16210	45.9583	17.2376	-1.41477	5e-05	0.000327244
CotAD_16211	4.04037	21.0767	2.38309	5e-05	0.000327244
CotAD_16218	67.4228	273.91	2.02239	5e-05	0.000327244
CotAD_16219	90.5632	32.2996	-1.48741	5e-05	0.000327244
CotAD_16223	42.9526	14.086	-1.60849	5e-05	0.000327244
CotAD_16249	7.53321	3.05	-1.30445	5e-05	0.000327244
CotAD_16250	6.59217	2.88591	-1.19173	0.00025	0.00137462
CotAD_16264	324.647	20.9437	-3.95429	5e-05	0.000327244
CotAD_16275	165.013	324.837	0.977139	0.00015	0.000874873
CotAD_16278	9.81415	35.116	1.83919	5e-05	0.000327244
CotAD_16287	60.3923	213.754	1.82351	5e-05	0.000327244
CotAD_16288	70.2207	20.2514	-1.79388	5e-05	0.000327244
CotAD_16289	15.5335	49.4776	1.6714	5e-05	0.000327244
CotAD_16295	75.721	8.76531	-3.11082	5e-05	0.000327244
CotAD_16296	136.874	24.2578	-2.49633	5e-05	0.000327244
CotAD_16297	175.166	483.366	1.46439	5e-05	0.000327244
CotAD_16316	19.9363	37.8862	0.926275	0.00055	0.00270908
CotAD_16320	16.4853	29.7081	0.849678	0.00015	0.000874873
CotAD_16322	241.024	756.826	1.65078	5e-05	0.000327244
CotAD_16325	104.658	208.273	0.992795	0.0002	0.00112716
CotAD_16332	242.248	663.515	1.45365	5e-05	0.000327244
CotAD_16350	4.94976	2.03545	-1.28201	0.00035	0.0018363
CotAD_16353	69.6658	24.9906	-1.47907	5e-05	0.000327244
CotAD_16359	60.0405	203.03	1.75769	5e-05	0.000327244
CotAD_16370	14.6458	32.974	1.17085	5e-05	0.000327244
CotAD_16388	2.18948	6.92654	1.66154	0.00055	0.00270908
CotAD_16395	5.6285	15.2916	1.44191	5e-05	0.000327244
CotAD_16419	86.4939	215.272	1.31549	5e-05	0.000327244
CotAD_16420	1.14925	9.08118	2.98219	5e-05	0.000327244
CotAD_16441	3.71698	15.5281	2.06268	5e-05	0.000327244
CotAD_16446	24.2628	2.77247	-3.1295	5e-05	0.000327244
CotAD_16458	18.5396	9.87302	-0.909047	0.00095	0.00428227
CotAD_16460	4223.64	933.134	-2.17833	5e-05	0.000327244
CotAD_16479	23.9458	12.9544	-0.886331	0.0001	0.000610184
CotAD_16483	17.0757	33.192	0.958892	5e-05	0.000327244
CotAD_16519	7.47407	20.1373	1.4299	5e-05	0.000327244
CotAD_16555	80.5846	37.9091	-1.08796	5e-05	0.000327244
CotAD_16559	15.3606	40.3368	1.39287	5e-05	0.000327244
CotAD_16572	19.8371	45.8144	1.2076	5e-05	0.000327244
CotAD_16574	63.7785	14.2453	-2.16258	5e-05	0.000327244
CotAD_16578	101.195	33.9042	-1.57761	5e-05	0.000327244
CotAD_16579	138.308	60.778	-1.18626	5e-05	0.000327244
CotAD_16588	242.217	103.019	-1.23339	5e-05	0.000327244
CotAD_16591	10.0904	16.7784	0.733618	0.00445	0.015513
CotAD_16606	6.0702	0.442802	-3.77701	0.00045	0.00227859
CotAD_16607	5.5413	0.801458	-2.78953	0.0002	0.00112716
CotAD_16610	8.18042	0.47938	-4.09293	5e-05	0.000327244
CotAD_16612	10.5022	24.2796	1.20905	5e-05	0.000327244
CotAD_16617	44.3833	21.1394	-1.07008	5e-05	0.000327244
CotAD_16620	1.17543	57.2906	5.60704	0.0001	0.000610184
CotAD_16622	45.4623	1.85993	-4.61135	5e-05	0.000327244
CotAD_16631	14.4605	3.54786	-2.0271	5e-05	0.000327244
CotAD_16643	116.312	319.683	1.45864	5e-05	0.000327244
CotAD_16652	28.0648	10.0395	-1.48307	5e-05	0.000327244
CotAD_16666	13.0882	1.33595	-3.29233	5e-05	0.000327244
CotAD_16679	13.3104	34.136	1.35874	5e-05	0.000327244
CotAD_16687	184.586	472.878	1.35718	5e-05	0.000327244
CotAD_16723	96.7772	42.657	-1.18188	5e-05	0.000327244
CotAD_16726	26.7166	9.67604	-1.46525	5e-05	0.000327244
CotAD_16767	90.8751	202.244	1.15414	5e-05	0.000327244
CotAD_16769	15.5132	7.14812	-1.11786	0.00025	0.00137462
CotAD_16778	79.3761	134.522	0.761062	0.0012	0.00520286
CotAD_16783	209.496	98.605	-1.08719	5e-05	0.000327244
CotAD_16786	0.239272	6.76803	4.82201	0.00275	0.0104044
CotAD_16802	22.6276	8.55334	-1.40353	5e-05	0.000327244
CotAD_16856	27.0211	46.6172	0.786773	0.001	0.00446469
CotAD_16865	18.5579	43.314	1.2228	5e-05	0.000327244
CotAD_16866	38.4872	90.532	1.23405	5e-05	0.000327244
CotAD_16873	124.261	2.049	-5.92231	5e-05	0.000327244
CotAD_16879	3.45296	7.09734	1.03944	0.0007	0.00331789
CotAD_16946	67.0781	15.68	-2.09692	5e-05	0.000327244
CotAD_16982	49.2356	8.69201	-2.50194	5e-05	0.000327244
CotAD_16983	4.53801	1.2495	-1.86071	5e-05	0.000327244
CotAD_17023	28.746	4.57656	-2.65103	5e-05	0.000327244
CotAD_17028	3.44544	16.3376	2.24543	5e-05	0.000327244
CotAD_17044	60.1075	111.478	0.891149	0.00025	0.00137462
CotAD_17063	9.73767	3.57954	-1.4438	5e-05	0.000327244
CotAD_17078	112.941	54.5057	-1.05109	5e-05	0.000327244
CotAD_17083	43.7454	14.8097	-1.56258	5e-05	0.000327244
CotAD_17112	7.38144	1.23634	-2.57782	5e-05	0.000327244
CotAD_17118	22.941	11.5635	-0.988356	5e-05	0.000327244
CotAD_17119	1.08957	2.52126	1.21039	0.0165	0.0450143
CotAD_17144	3.01384	25.3747	3.07372	5e-05	0.000327244
CotAD_17154	0.644347	3.144	2.28669	5e-05	0.000327244
CotAD_17157	36.2549	14.5244	-1.3197	5e-05	0.000327244
CotAD_17162	1.23226	5.85223	2.24768	5e-05	0.000327244
CotAD_17164	31.9221	13.839	-1.20581	5e-05	0.000327244
CotAD_17168	46.7896	105.767	1.17663	5e-05	0.000327244
CotAD_17169	13.4653	38.0029	1.49686	5e-05	0.000327244
CotAD_17170	1.6939	12.7253	2.90927	0.00075	0.00351447
CotAD_17171	3.60788	26.6157	2.88305	5e-05	0.000327244
CotAD_17210	4.41606	0.48568	-3.18468	5e-05	0.000327244
CotAD_17389	13.6658	2.94157	-2.21591	5e-05	0.000327244
CotAD_17421	8.66936	47.5432	2.45524	5e-05	0.000327244
CotAD_17422	59.9779	27.0416	-1.14925	5e-05	0.000327244
CotAD_17423	21.0012	3.27606	-2.68044	5e-05	0.000327244
CotAD_17428	6.32594	15.5346	1.29614	5e-05	0.000327244
CotAD_17449	26.5198	110.825	2.06314	5e-05	0.000327244
CotAD_17451	13.2937	35.5151	1.41769	5e-05	0.000327244
CotAD_17457	38.9971	77.4555	0.990002	0.0001	0.000610184
CotAD_17473	4.76032	688.649	7.17657	5e-05	0.000327244
CotAD_17475	11.774	23.7364	1.01149	0.012	0.0347361
CotAD_17476	2.55252	12.5443	2.29703	5e-05	0.000327244
CotAD_17478	7.27047	17.6372	1.2785	5e-05	0.000327244
CotAD_17485	12.2799	2.83273	-2.11604	5e-05	0.000327244
CotAD_17520	42.1392	17.3083	-1.28369	5e-05	0.000327244
CotAD_17524	423.886	1464.25	1.78842	5e-05	0.000327244
CotAD_17526	6.75556	0.490062	-3.78504	5e-05	0.000327244
CotAD_17527	193.534	97.6358	-0.987106	5e-05	0.000327244
CotAD_17535	38.9073	7.66091	-2.34445	5e-05	0.000327244
CotAD_17552	21.0689	47.9438	1.18622	5e-05	0.000327244
CotAD_17553	3.43384	0.581309	-2.56244	0.00275	0.0104044
CotAD_17600	3.99212	15.8324	1.98765	5e-05	0.000327244
CotAD_17607	6.2279	0.790843	-2.97728	5e-05	0.000327244
CotAD_17610	4.37423	8.26117	0.917317	0.0007	0.00331789
CotAD_17613	3.5781	1.39126	-1.3628	0.0001	0.000610184
CotAD_17626	69.3978	12.2514	-2.50194	5e-05	0.000327244
CotAD_17630	10.8629	4.86852	-1.15785	5e-05	0.000327244
CotAD_17632	120.46	19.6835	-2.61349	5e-05	0.000327244
CotAD_17643	4.22151	20.3024	2.26582	5e-05	0.000327244
CotAD_17649	8.24079	3.51732	-1.2283	0.00155	0.0064257
CotAD_17663	7.14882	33.9777	2.24881	5e-05	0.000327244
CotAD_17691	53.8966	80.5669	0.579992	0.00945	0.0286615
CotAD_17707	15.2872	5.14529	-1.571	5e-05	0.000327244
CotAD_17721	152.852	62.8911	-1.2812	5e-05	0.000327244
CotAD_17724	82.5274	21.097	-1.96784	5e-05	0.000327244
CotAD_17753	11.527	4.76945	-1.27312	5e-05	0.000327244
CotAD_17756	0.79659	3.73687	2.22992	5e-05	0.000327244
CotAD_17762	3.28493	7.60602	1.21128	0.0003	0.00160669
CotAD_17774	30.5837	12.3749	-1.30535	5e-05	0.000327244
CotAD_17915	41.3871	18.4992	-1.16172	5e-05	0.000327244
CotAD_17935	3.04716	16.8156	2.46426	5e-05	0.000327244
CotAD_17938	13.7255	38.4772	1.48714	5e-05	0.000327244
CotAD_17975	20.6312	42.5867	1.04557	5e-05	0.000327244
CotAD_17984	106.487	65.4718	-0.70173	0.0029	0.0108813
CotAD_17986	2.22049	0.485977	-2.19192	0.0009	0.00409089
CotAD_17994	7.04011	18.2752	1.37622	5e-05	0.000327244
CotAD_17997	1153.79	554.345	-1.05752	5e-05	0.000327244
CotAD_18054	3.90923	24.4647	2.64574	5e-05	0.000327244
CotAD_18077	2.00053	11.8563	2.56721	5e-05	0.000327244
CotAD_18078	1.78147	13.8858	2.96247	5e-05	0.000327244
CotAD_18085	29.3493	59.5528	1.02084	5e-05	0.000327244
CotAD_18092	30.1228	17.4553	-0.787194	0.0003	0.00160669
CotAD_18130	27.7555	102.33	1.88238	5e-05	0.000327244
CotAD_18166	27.661	76.3763	1.46527	5e-05	0.000327244
CotAD_18327	4.58079	9.71682	1.08489	0.0004	0.00206017
CotAD_18328	32.0129	68.3343	1.09396	5e-05	0.000327244
CotAD_18333	1.66951	5.56296	1.73643	5e-05	0.000327244
CotAD_18344	32.6562	99.2831	1.60419	5e-05	0.000327244
CotAD_18347	207.845	55.7595	-1.89822	5e-05	0.000327244
CotAD_18348	194.893	64.3948	-1.59767	5e-05	0.000327244
CotAD_18353	0.0885483	1.41169	3.99482	0.00385	0.0137723
CotAD_18355	14.5324	52.7215	1.85912	5e-05	0.000327244
CotAD_18356	20.5383	4.85772	-2.07997	5e-05	0.000327244
CotAD_18359	39.2568	17.4041	-1.17351	5e-05	0.000327244
CotAD_18364	0.734507	3.63294	2.30629	5e-05	0.000327244
CotAD_18365	193.289	29.4621	-2.71383	5e-05	0.000327244
CotAD_18383	32.7635	10.8222	-1.59809	5e-05	0.000327244
CotAD_18387	8.3423	25.3686	1.60453	5e-05	0.000327244
CotAD_18392	4.59914	8.04173	0.806143	0.01605	0.0440119
CotAD_18393	514.253	270.788	-0.925313	0.00025	0.00137462
CotAD_18401	6.13525	10.7748	0.812462	0.0066	0.021446
CotAD_18402	26.2759	65.036	1.3075	5e-05	0.000327244
CotAD_18404	19.8721	1.69684	-3.54982	5e-05	0.000327244
CotAD_18406	262.379	799.648	1.60771	5e-05	0.000327244
CotAD_18417	246.163	521.945	1.08428	5e-05	0.000327244
CotAD_18418	234.818	491.247	1.06491	0.00015	0.000874873
CotAD_18421	16.7996	40.9188	1.28433	5e-05	0.000327244
CotAD_18422	78.4119	6.22373	-3.65522	5e-05	0.000327244
CotAD_18423	42.0304	11.5213	-1.86713	5e-05	0.000327244
CotAD_18434	10.2402	1.8874	-2.43978	5e-05	0.000327244
CotAD_18454	25.7348	9.2677	-1.47344	5e-05	0.000327244
CotAD_18474	2.33476	9.08072	1.95953	5e-05	0.000327244
CotAD_18481	20.3051	4.47731	-2.18114	5e-05	0.000327244
CotAD_18485	217.949	17.7317	-3.61959	5e-05	0.000327244
CotAD_18502	2.83548	0.97626	-1.53826	0.00065	0.00311818
CotAD_18507	16.2623	8.40718	-0.951835	0.0002	0.00112716
CotAD_18520	12.6134	5.28579	-1.25477	0.00105	0.00465099
CotAD_18526	3.96601	6.81577	0.781189	0.00155	0.0064257
CotAD_18554	15.4753	117.994	2.93067	5e-05	0.000327244
CotAD_18836	3.50191	0.932516	-1.90894	0.00055	0.00270908
CotAD_18855	12.8038	160.144	3.64473	5e-05	0.000327244
CotAD_18860	34.6692	61.4072	0.824754	0.0002	0.00112716
CotAD_18864	0.683741	3.61813	2.40372	5e-05	0.000327244
CotAD_18865	1.17471	8.38487	2.83548	0.00055	0.00270908
CotAD_18884	0.534411	3.4474	2.68949	5e-05	0.000327244
CotAD_18892	25.4649	7.0048	-1.8621	5e-05	0.000327244
CotAD_18898	15.5926	1.75831	-3.1486	5e-05	0.000327244
CotAD_18911	2.58692	24.0044	3.21399	5e-05	0.000327244
CotAD_18924	4.05066	0.667566	-2.60117	0.0035	0.0127205
CotAD_18926	198.652	42.9254	-2.21034	5e-05	0.000327244
CotAD_18927	39.1021	101.756	1.37979	5e-05	0.000327244
CotAD_18928	3.46096	1.09644	-1.65835	0.0002	0.00112716
CotAD_18930	6.34249	0.311298	-4.34868	0.00035	0.0018363
CotAD_18936	37.4257	9.68751	-1.94983	5e-05	0.000327244
CotAD_18946	34.1476	12.8808	-1.40656	5e-05	0.000327244
CotAD_18954	52.2069	2.44038	-4.41906	5e-05	0.000327244
CotAD_18957	10.403	3.85769	-1.43119	5e-05	0.000327244
CotAD_18969	56.6008	26.3319	-1.10401	5e-05	0.000327244
CotAD_18971	7.98191	2.24234	-1.83173	5e-05	0.000327244
CotAD_18987	22.2645	5.47794	-2.02304	5e-05	0.000327244
CotAD_18993	10.3022	5.05821	-1.02625	0.0001	0.000610184
CotAD_18998	24.1509	61.276	1.34325	5e-05	0.000327244
CotAD_19033	60.9928	11.2826	-2.43454	5e-05	0.000327244
CotAD_19035	4.92813	15.8725	1.68742	5e-05	0.000327244
CotAD_19040	44.8263	17.8211	-1.33076	5e-05	0.000327244
CotAD_19045	13.3049	2.03465	-2.70911	5e-05	0.000327244
CotAD_19052	8.54924	50.1023	2.55101	5e-05	0.000327244
CotAD_19060	8.48601	0.855422	-3.31038	5e-05	0.000327244
CotAD_19069	33.4986	12.8816	-1.37879	5e-05	0.000327244
CotAD_19071	16.3771	0.156783	-6.70677	0.0109	0.0322093
CotAD_19085	10.2304	2.70531	-1.919	5e-05	0.000327244
CotAD_19091	3.37081	14.1023	2.06476	5e-05	0.000327244
CotAD_19092	92.7837	47.3318	-0.971063	5e-05	0.000327244
CotAD_19101	11.0424	3.32024	-1.7337	5e-05	0.000327244
CotAD_19106	7.68598	17.2505	1.16633	5e-05	0.000327244
CotAD_19109	88.8407	283.612	1.67463	5e-05	0.000327244
CotAD_19137	25.9309	12.925	-1.00451	5e-05	0.000327244
CotAD_19138	9.48745	51.7135	2.44645	5e-05	0.000327244
CotAD_19140	44.7138	173.082	1.95266	5e-05	0.000327244
CotAD_19156	12.1024	27.0204	1.15876	5e-05	0.000327244
CotAD_19158	345.808	124.493	-1.47391	5e-05	0.000327244
CotAD_19159	856.548	155.046	-2.46584	5e-05	0.000327244
CotAD_19166	0.104629	3.52685	5.07503	0.003	0.011186
CotAD_19176	40.0287	137.277	1.77799	5e-05	0.000327244
CotAD_19179	8.39745	13.8722	0.724175	0.00335	0.0122487
CotAD_19197	2.03406	6.26571	1.62312	0.00035	0.0018363
CotAD_19265	4.72898	25.4427	2.42765	5e-05	0.000327244
CotAD_19268	62.3517	23.5389	-1.40538	5e-05	0.000327244
CotAD_19282	69.0796	22.8611	-1.59537	5e-05	0.000327244
CotAD_19307	65.7949	33.6924	-0.965551	5e-05	0.000327244
CotAD_19316	4.62572	0.381175	-3.60115	5e-05	0.000327244
CotAD_19317	1.30301	3.38124	1.37571	0.00075	0.00351447
CotAD_19321	21.2797	68.7408	1.69169	5e-05	0.000327244
CotAD_19328	264.711	130.479	-1.0206	5e-05	0.000327244
CotAD_19332	119.961	248.966	1.05338	5e-05	0.000327244
CotAD_19337	7.6585	14.6961	0.940302	0.0007	0.00331789
CotAD_19343	331.901	103.384	-1.68274	5e-05	0.000327244
CotAD_19347	116.886	33.9076	-1.78542	5e-05	0.000327244
CotAD_19359	62.442	114.95	0.88042	0.0005	0.00249621
CotAD_19376	33.2774	92.0499	1.46788	5e-05	0.000327244
CotAD_19390	17.0467	41.4042	1.28028	5e-05	0.000327244
CotAD_19391	201.982	768.126	1.92711	5e-05	0.000327244
CotAD_19393	3.88348	25.2884	2.70305	5e-05	0.000327244
CotAD_19404	3.37394	13.2948	1.97835	5e-05	0.000327244
CotAD_19421	26.4278	11.0958	-1.25204	5e-05	0.000327244
CotAD_19464	14.9075	39.1547	1.39315	5e-05	0.000327244
CotAD_19476	48.6023	22.3018	-1.12386	5e-05	0.000327244
CotAD_19480	1.8874	6.51049	1.78637	5e-05	0.000327244
CotAD_19499	20.6026	9.63519	-1.09644	0.00015	0.000874873
CotAD_19503	47.6633	135.575	1.50813	5e-05	0.000327244
CotAD_19547	115.576	32.6638	-1.82308	5e-05	0.000327244
CotAD_19548	15.691	3.05374	-2.36128	0.0001	0.000610184
CotAD_19574	8.2934	23.3266	1.49194	5e-05	0.000327244
CotAD_19578	9.71038	17.6906	0.865385	0.0002	0.00112716
CotAD_19595	37.841	8.09481	-2.22488	5e-05	0.000327244
CotAD_19616	11.5079	42.1605	1.87326	5e-05	0.000327244
CotAD_19617	2.6127	0.728206	-1.84313	0.00015	0.000874873
CotAD_19620	1.78959	10.8681	2.6024	5e-05	0.000327244
CotAD_19632	38.872	8.93078	-2.12187	5e-05	0.000327244
CotAD_19639	17.6331	5.58059	-1.6598	0.0062	0.0204297
CotAD_19663	5.28668	11.4247	1.11172	0.0003	0.00160669
CotAD_19682	20.3602	89.2255	2.1317	5e-05	0.000327244
CotAD_19686	20.954	7.85399	-1.41573	5e-05	0.000327244
CotAD_19693	15.4952	4.2104	-1.8798	5e-05	0.000327244
CotAD_19718	2.56402	6.48678	1.33909	5e-05	0.000327244
CotAD_19719	5.94314	1.83465	-1.69572	0.0002	0.00112716
CotAD_19723	1.20377	0.27635	-2.123	0.00715	0.0229295
CotAD_19741	86.0621	180.662	1.06985	5e-05	0.000327244
CotAD_19742	11.6375	0.76861	-3.92039	5e-05	0.000327244
CotAD_19745	30.6424	7.49353	-2.03181	5e-05	0.000327244
CotAD_19750	266.864	117.54	-1.18295	5e-05	0.000327244
CotAD_19758	43.0613	95.9956	1.15657	5e-05	0.000327244
CotAD_19780	8.0493	2.2956	-1.80999	0.0048	0.0165447
CotAD_19781	7.00708	1.0913	-2.68277	5e-05	0.000327244
CotAD_19788	18.818	46.4758	1.30437	5e-05	0.000327244
CotAD_19796	9.23741	20.6939	1.16365	5e-05	0.000327244
CotAD_19800	1.0253	2.81096	1.45501	0.002	0.00794705
CotAD_19808	10.8778	61.8009	2.50625	5e-05	0.000327244
CotAD_19819	5.09334	10.8735	1.09413	0.0103	0.0307123
CotAD_19884	33.1846	4.45726	-2.89628	5e-05	0.000327244
CotAD_19897	0.929484	4.74696	2.3525	0.0001	0.000610184
CotAD_19945	17.6587	6.77852	-1.38134	0.0038	0.0136187
CotAD_19971	152.699	9.74432	-3.96998	0.0004	0.00206017
CotAD_19973	11.3677	5.52275	-1.04148	5e-05	0.000327244
CotAD_19994	39.9507	85.1875	1.09242	5e-05	0.000327244
CotAD_20023	6.52189	19.459	1.57708	5e-05	0.000327244
CotAD_20044	39.0927	146.582	1.90673	5e-05	0.000327244
CotAD_20064	3.75828	12.7321	1.76032	5e-05	0.000327244
CotAD_20068	3.35643	6.87043	1.03347	0.00035	0.0018363
CotAD_20082	12.2444	81.3278	2.73162	5e-05	0.000327244
CotAD_20125	1.47897	3.66926	1.31089	5e-05	0.000327244
CotAD_20131	30.1492	110.438	1.87304	5e-05	0.000327244
CotAD_20143	23.5809	62.3025	1.40167	5e-05	0.000327244
CotAD_20150	4.40713	1.62424	-1.44008	0.0001	0.000610184
CotAD_20167	9.20638	3.55411	-1.37315	5e-05	0.000327244
CotAD_20170	0.473937	6.75402	3.83298	5e-05	0.000327244
CotAD_20171	5.03626	11.8411	1.23338	5e-05	0.000327244
CotAD_20218	65.6402	16.7669	-1.96897	5e-05	0.000327244
CotAD_20219	20.0205	29.9529	0.581218	0.0136	0.038425
CotAD_20224	15.4179	7.77592	-0.987521	5e-05	0.000327244
CotAD_20242	57.6013	157.728	1.45327	5e-05	0.000327244
CotAD_20266	10.7802	0.390228	-4.78792	5e-05	0.000327244
CotAD_20272	4.41241	8.30113	0.911741	0.00095	0.00428227
CotAD_20278	2.00024	0.32309	-2.63017	0.0002	0.00112716
CotAD_20300	4.4481	1.73237	-1.36044	0.0031	0.0114895
CotAD_20301	1.66501	0.311924	-2.41626	5e-05	0.000327244
CotAD_20312	17.8816	3.71624	-2.26656	5e-05	0.000327244
CotAD_20314	31.137	3.51983	-3.14505	5e-05	0.000327244
CotAD_20318	2.89228	0.346822	-3.05994	5e-05	0.000327244
CotAD_20319	7.68982	4.42448	-0.797444	0.00275	0.0104044
CotAD_20321	14.1095	31.9764	1.18034	5e-05	0.000327244
CotAD_20322	18.9378	7.20694	-1.39381	5e-05	0.000327244
CotAD_20329	4.9693	10.8289	1.12377	5e-05	0.000327244
CotAD_20456	1.67979	5.90905	1.81464	0.00015	0.000874873
CotAD_20459	46.4261	16.0068	-1.53625	5e-05	0.000327244
CotAD_20463	100.898	328.995	1.70516	5e-05	0.000327244
CotAD_20464	36.3745	94.8114	1.38213	5e-05	0.000327244
CotAD_20465	4.14079	21.4827	2.3752	5e-05	0.000327244
CotAD_20503	34.8387	73.8568	1.08404	0.0002	0.00112716
CotAD_20512	31.6913	6.77661	-2.22545	5e-05	0.000327244
CotAD_20573	1.15059	2.35132	1.0311	0.0004	0.00206017
CotAD_20596	5.46904	165.257	4.91728	5e-05	0.000327244
CotAD_20604	23.5036	2.35221	-3.32079	5e-05	0.000327244
CotAD_20632	8.08344	0.98244	-3.04053	5e-05	0.000327244
CotAD_20643	16.779	1.35117	-3.63437	5e-05	0.000327244
CotAD_20695	2.16567	5.47814	1.33887	5e-05	0.000327244
CotAD_20696	44.4707	23.7439	-0.905301	5e-05	0.000327244
CotAD_20720	10.8119	42.0094	1.95809	5e-05	0.000327244
CotAD_20731	43.0288	19.4279	-1.14718	5e-05	0.000327244
CotAD_20767	12.9547	30.6349	1.2417	5e-05	0.000327244
CotAD_20769	13.3558	0.969478	-3.78411	5e-05	0.000327244
CotAD_20835	5112.86	1100.41	-2.21609	5e-05	0.000327244
CotAD_20842	146.99	271.103	0.88312	0.0008	0.00370719
CotAD_20845	13.2581	0.461354	-4.84485	0.0019	0.00761626
CotAD_20855	18.155	5.29056	-1.77887	5e-05	0.000327244
CotAD_20871	9.61013	31.1977	1.69881	5e-05	0.000327244
CotAD_20872	8.31378	78.504	3.23919	0.0004	0.00206017
CotAD_20875	23.4348	12.4085	-0.917326	5e-05	0.000327244
CotAD_20903	2.23063	5.528	1.3093	5e-05	0.000327244
CotAD_20939	209.178	552.644	1.40162	5e-05	0.000327244
CotAD_20944	80.5446	35.1989	-1.19426	5e-05	0.000327244
CotAD_20949	92.0002	261.432	1.50673	5e-05	0.000327244
CotAD_20959	6.08685	14.7269	1.27468	5e-05	0.000327244
CotAD_20981	146.299	76.5782	-0.933916	5e-05	0.000327244
CotAD_20998	17.8367	3.16587	-2.49418	5e-05	0.000327244
CotAD_21005	52.2053	97.222	0.897088	5e-05	0.000327244
CotAD_21006	21.14	8.16816	-1.37189	5e-05	0.000327244
CotAD_21023	30.1033	45.829	0.606341	0.0068	0.0219919
CotAD_21054	16.0142	2.5551	-2.6479	5e-05	0.000327244
CotAD_21055	462.319	16.6128	-4.79852	5e-05	0.000327244
CotAD_21059	5.8865	0.844157	-2.80183	5e-05	0.000327244
CotAD_21061	9258.74	3343.55	-1.46944	5e-05	0.000327244
CotAD_21140	2.43547	5.35511	1.13671	0.00165	0.00675423
CotAD_21218	35.8445	113.48	1.66262	5e-05	0.000327244
CotAD_21240	14.8067	4.36857	-1.76102	5e-05	0.000327244
CotAD_21252	37.2504	103.059	1.46814	5e-05	0.000327244
CotAD_21261	1.32764	8.53503	2.68453	5e-05	0.000327244
CotAD_21264	24.0373	7.29499	-1.7203	5e-05	0.000327244
CotAD_21267	82.7339	32.2083	-1.36104	5e-05	0.000327244
CotAD_21275	50.6373	11.4354	-2.14669	5e-05	0.000327244
CotAD_21299	1.32909	4.04339	1.60513	5e-05	0.000327244
CotAD_21304	51.6952	273.658	2.40427	5e-05	0.000327244
CotAD_21314	7.54218	2.04476	-1.88305	5e-05	0.000327244
CotAD_21315	49.5435	2.84173	-4.12386	5e-05	0.000327244
CotAD_21323	0.947627	4.19541	2.14642	5e-05	0.000327244
CotAD_21375	11.8012	3.36178	-1.81163	5e-05	0.000327244
CotAD_21377	3.02345	6.56096	1.11771	5e-05	0.000327244
CotAD_21382	81.7802	187.312	1.19562	5e-05	0.000327244
CotAD_21392	16.3326	4.42164	-1.8851	5e-05	0.000327244
CotAD_21414	26.9822	175.254	2.69936	5e-05	0.000327244
CotAD_21416	136.392	5.89337	-4.53252	5e-05	0.000327244
CotAD_21470	1.84691	6.92256	1.90619	5e-05	0.000327244
CotAD_21475	741.281	349.317	-1.08548	5e-05	0.000327244
CotAD_21476	2.97232	6.46491	1.12104	0.00035	0.0018363
CotAD_21477	67.5727	118.054	0.804939	0.00055	0.00270908
CotAD_21500	21.4696	38.5306	0.843712	0.00525	0.017804
CotAD_21501	84.3089	19.491	-2.11288	5e-05	0.000327244
CotAD_21511	316.575	860.849	1.44321	5e-05	0.000327244
CotAD_21512	104.884	14.9614	-2.80947	5e-05	0.000327244
CotAD_21514	11.7371	25.4551	1.11688	0.00115	0.00501845
CotAD_21522	28.7901	7.58521	-1.92431	5e-05	0.000327244
CotAD_21542	2.83822	7.27254	1.35747	0.00015	0.000874873
CotAD_21545	16.6931	7.05668	-1.24219	5e-05	0.000327244
CotAD_21587	158.694	6.00696	-4.72347	5e-05	0.000327244
CotAD_21588	1438.18	71.6983	-4.32616	5e-05	0.000327244
CotAD_21604	0.623405	4.23434	2.7639	5e-05	0.000327244
CotAD_21607	23.9639	5.382	-2.15465	5e-05	0.000327244
CotAD_21639	67.1191	201.993	1.58951	5e-05	0.000327244
CotAD_21644	14.5584	37.0988	1.34952	5e-05	0.000327244
CotAD_21691	10.0682	4.94296	-1.02636	0.00055	0.00270908
CotAD_21700	0.396225	3.07291	2.95522	5e-05	0.000327244
CotAD_21705	5.26914	29.7811	2.49876	5e-05	0.000327244
CotAD_21708	111.864	39.4001	-1.50547	5e-05	0.000327244
CotAD_21713	128.037	31.1901	-2.0374	5e-05	0.000327244
CotAD_21856	9.32175	1.57823	-2.56229	5e-05	0.000327244
CotAD_21865	2.01476	12.4273	2.62483	5e-05	0.000327244
CotAD_21866	314.012	836.688	1.41387	5e-05	0.000327244
CotAD_21881	142.853	399.284	1.48288	5e-05	0.000327244
CotAD_21893	619.402	149.75	-2.04833	5e-05	0.000327244
CotAD_21894	22.174	6.75294	-1.71528	0.00265	0.0100791
CotAD_21910	2.63391	12.0377	2.19228	5e-05	0.000327244
CotAD_21911	43.7449	249.286	2.51061	5e-05	0.000327244
CotAD_21914	33.6219	12.6728	-1.40766	5e-05	0.000327244
CotAD_21951	48.5334	19.3878	-1.32383	5e-05	0.000327244
CotAD_21960	56.9835	29.2981	-0.959735	0.0002	0.00112716
CotAD_21972	8.21445	27.2893	1.7321	5e-05	0.000327244
CotAD_21978	52.8339	16.2677	-1.69945	5e-05	0.000327244
CotAD_21986	42.6304	24.4794	-0.800317	0.0005	0.00249621
CotAD_22001	12.7088	18.553	0.545822	0.01385	0.0390244
CotAD_22004	117.058	44.5461	-1.39386	0.0035	0.0127205
CotAD_22019	510.828	200.908	-1.34631	0.0001	0.000610184
CotAD_22026	290.669	31.4479	-3.20834	5e-05	0.000327244
CotAD_22028	28.2731	11.4519	-1.30384	5e-05	0.000327244
CotAD_22030	51.7837	11.4464	-2.17761	5e-05	0.000327244
CotAD_22031	226.982	4.95196	-5.51843	5e-05	0.000327244
CotAD_22032	25.3588	11.2701	-1.16998	5e-05	0.000327244
CotAD_22033	80.2471	145.975	0.8632	0.0003	0.00160669
CotAD_22035	46.4676	21.8917	-1.08584	5e-05	0.000327244
CotAD_22039	2.28283	5.52168	1.27428	0.0003	0.00160669
CotAD_22057	47.5328	136.661	1.52361	5e-05	0.000327244
CotAD_22095	43.7933	18.9642	-1.20743	5e-05	0.000327244
CotAD_22098	37.002	106.509	1.5253	5e-05	0.000327244
CotAD_22120	52.2713	218.029	2.06043	5e-05	0.000327244
CotAD_22154	3.09023	18.4432	2.57731	5e-05	0.000327244
CotAD_22183	14.8336	49.9001	1.75017	5e-05	0.000327244
CotAD_22197	27.9279	6.36927	-2.13251	5e-05	0.000327244
CotAD_22198	26.1333	8.95101	-1.54577	5e-05	0.000327244
CotAD_22201	3.46028	8.85371	1.3554	0.0002	0.00112716
CotAD_22208	10.3575	0.282779	-5.19485	5e-05	0.000327244
CotAD_22209	18.7326	0.944195	-4.31032	5e-05	0.000327244
CotAD_22223	8.42687	3.15941	-1.41534	0.0068	0.0219919
CotAD_22231	25.2588	52.665	1.06006	5e-05	0.000327244
CotAD_22234	7.46721	3.0084	-1.31157	0.0014	0.00591247
CotAD_22235	14.398	2.39013	-2.59071	5e-05	0.000327244
CotAD_22239	162	32.4159	-2.32122	5e-05	0.000327244
CotAD_22244	23.6474	44.8544	0.92357	0.0004	0.00206017
CotAD_22249	22.1986	97.1016	2.12903	5e-05	0.000327244
CotAD_22258	1.6162	0.135578	-3.5754	0.00365	0.0131727
CotAD_22276	3.32804	11.1165	1.73997	5e-05	0.000327244
CotAD_22285	74.3774	25.9745	-1.51777	5e-05	0.000327244
CotAD_22403	217.747	982.987	2.17452	5e-05	0.000327244
CotAD_22435	98.8627	18.7607	-2.39771	5e-05	0.000327244
CotAD_22436	14.614	2.05315	-2.83144	5e-05	0.000327244
CotAD_22438	47.1743	7.61151	-2.63175	5e-05	0.000327244
CotAD_22439	147.277	508.881	1.7888	5e-05	0.000327244
CotAD_22456	9.20606	27.9902	1.60426	5e-05	0.000327244
CotAD_22468	122.208	1.15047	-6.73098	5e-05	0.000327244
CotAD_22473	8.21443	14.9646	0.865322	0.0005	0.00249621
CotAD_22482	32.7174	53.9638	0.721934	0.00125	0.00538341
CotAD_22488	0.66234	7.79655	3.55719	5e-05	0.000327244
CotAD_22522	98.565	427.549	2.11694	5e-05	0.000327244
CotAD_22540	2.28649	9.73756	2.09042	5e-05	0.000327244
CotAD_22565	33.0991	63.5106	0.940204	0.0002	0.00112716
CotAD_22587	2.44995	4.16694	0.766239	0.0143	0.040026
CotAD_22623	9.56342	1.362	-2.8118	5e-05	0.000327244
CotAD_22633	71.4121	9.05765	-2.97896	5e-05	0.000327244
CotAD_22634	250.474	11.3218	-4.46749	5e-05	0.000327244
CotAD_22643	146.596	479.49	1.70966	5e-05	0.000327244
CotAD_22656	12.58	27.8393	1.14599	0.00015	0.000874873
CotAD_22698	17.2862	44.7493	1.37224	5e-05	0.000327244
CotAD_22707	4.39357	9.79348	1.15643	0.0001	0.000610184
CotAD_22725	37.9514	15.1853	-1.32148	5e-05	0.000327244
CotAD_22742	204.728	72.8511	-1.49068	5e-05	0.000327244
CotAD_22746	38.0757	11.9937	-1.6666	5e-05	0.000327244
CotAD_22761	8.97718	21.9561	1.29029	5e-05	0.000327244
CotAD_22768	7.62409	1.35288	-2.49453	5e-05	0.000327244
CotAD_22770	49.5036	15.2298	-1.70064	5e-05	0.000327244
CotAD_22779	33.4505	109.444	1.71009	5e-05	0.000327244
CotAD_22780	7.11464	3.10285	-1.1972	0.00155	0.0064257
CotAD_22792	0.494285	2.16174	2.12878	5e-05	0.000327244
CotAD_22801	75.0584	25.8148	-1.53981	5e-05	0.000327244
CotAD_22832	92.762	26.803	-1.79114	5e-05	0.000327244
CotAD_22834	165.273	57.6993	-1.51823	5e-05	0.000327244
CotAD_22841	49.2116	115.841	1.23507	5e-05	0.000327244
CotAD_22867	695.032	1646.68	1.24441	5e-05	0.000327244
CotAD_22868	928.553	2900.53	1.64326	5e-05	0.000327244
CotAD_22878	55.4897	5.36333	-3.37102	5e-05	0.000327244
CotAD_22884	649.772	112.72	-2.52719	5e-05	0.000327244
CotAD_22887	0.224144	9.79772	5.44995	0.00015	0.000874873
CotAD_22895	2.05044	6.49813	1.66409	5e-05	0.000327244
CotAD_22900	11.8249	2.78966	-2.08366	5e-05	0.000327244
CotAD_22912	2.56186	11.4627	2.16169	5e-05	0.000327244
CotAD_23041	3.19763	6.75644	1.07926	0.0057	0.0190481
CotAD_23097	8.23722	19.7493	1.26157	0.00255	0.00975875
CotAD_23122	78.1215	35.4833	-1.13858	5e-05	0.000327244
CotAD_23281	4.84159	11.8405	1.29018	5e-05	0.000327244
CotAD_23290	24.5019	90.0257	1.87744	5e-05	0.000327244
CotAD_23314	11.5019	3.49488	-1.71856	5e-05	0.000327244
CotAD_23343	0.432862	1.54635	1.83689	5e-05	0.000327244
CotAD_23371	7.91691	0.273994	-4.85272	0.00515	0.0175284
CotAD_23373	39.4624	120.666	1.61247	5e-05	0.000327244
CotAD_23376	0.470476	3.98787	3.08342	5e-05	0.000327244
CotAD_23384	117.917	368.195	1.6427	5e-05	0.000327244
CotAD_23385	1.89793	6.35196	1.74278	5e-05	0.000327244
CotAD_23393	14.7913	4.13251	-1.83966	5e-05	0.000327244
CotAD_23404	6.21398	13.5768	1.12755	5e-05	0.000327244
CotAD_23409	95.2916	274.521	1.5265	5e-05	0.000327244
CotAD_23410	89.2577	39.732	-1.16768	5e-05	0.000327244
CotAD_23412	81.9456	44.9507	-0.866323	0.00015	0.000874873
CotAD_23413	186.182	73.5129	-1.34064	5e-05	0.000327244
CotAD_23434	129.788	34.7352	-1.90168	5e-05	0.000327244
CotAD_23437	3.10949	0.843469	-1.88227	0.0187	0.0498291
CotAD_23438	31.1076	13.6881	-1.18434	5e-05	0.000327244
CotAD_23445	1.80799	4.45493	1.30102	0.0013	0.00555311
CotAD_23449	1.06058	7.38563	2.79987	5e-05	0.000327244
CotAD_23456	235.551	120.458	-0.967512	5e-05	0.000327244
CotAD_23460	21.6868	77.485	1.8371	0.01015	0.0303528
CotAD_23470	12.0138	26.4439	1.13825	5e-05	0.000327244
CotAD_23476	1.27778	0.595959	-1.10036	0.00975	0.0293754
CotAD_23504	3.74471	15.327	2.03315	5e-05	0.000327244
CotAD_23508	13.9394	26.4268	0.922833	0.0001	0.000610184
CotAD_23533	30.5797	98.2402	1.68374	5e-05	0.000327244
CotAD_23548	415.566	92.9137	-2.16112	5e-05	0.000327244
CotAD_23569	742.445	167.505	-2.14808	5e-05	0.000327244
CotAD_23570	1222.3	207.413	-2.55902	5e-05	0.000327244
CotAD_23571	1689.91	825.95	-1.03282	0.00095	0.00428227
CotAD_23576	1243.05	162.643	-2.9341	5e-05	0.000327244
CotAD_23578	139.236	280.003	1.00791	5e-05	0.000327244
CotAD_23584	71.9353	490.654	2.76994	5e-05	0.000327244
CotAD_23588	70.9974	13.3722	-2.40853	5e-05	0.000327244
CotAD_23593	6.00729	1.35531	-2.14809	5e-05	0.000327244
CotAD_23617	4.97676	11.3528	1.18977	5e-05	0.000327244
CotAD_23621	78.8828	27.9245	-1.49818	5e-05	0.000327244
CotAD_23640	28.0185	12.109	-1.2103	5e-05	0.000327244
CotAD_23778	64.1019	140.69	1.13408	5e-05	0.000327244
CotAD_23795	369.479	122.525	-1.59241	5e-05	0.000327244
CotAD_23807	1.17512	5.85062	2.31578	5e-05	0.000327244
CotAD_23817	7.24561	39.271	2.43828	5e-05	0.000327244
CotAD_23823	70.9519	4.53228	-3.96853	0.0008	0.00370719
CotAD_23835	203.227	79.3582	-1.35664	5e-05	0.000327244
CotAD_23840	2.42341	1.55888	-0.636527	0.01655	0.0451149
CotAD_23841	2.12941	19.0096	3.15821	5e-05	0.000327244
CotAD_23846	3.70928	1.86818	-0.989506	0.00055	0.00270908
CotAD_23870	1.77545	3.4016	0.938024	0.01755	0.0473317
CotAD_23871	2.71865	6.51141	1.26008	0.0029	0.0108813
CotAD_23897	27.3633	113.801	2.0562	5e-05	0.000327244
CotAD_23906	12.1443	0.431501	-4.81477	0.00095	0.00428227
CotAD_23911	31.661	5.44785	-2.53895	5e-05	0.000327244
CotAD_23912	10.0704	1.27129	-2.98576	5e-05	0.000327244
CotAD_23921	25.1406	5.14236	-2.28952	5e-05	0.000327244
CotAD_23923	2.32872	0.341554	-2.76935	0.00165	0.00675423
CotAD_23942	16.2637	24.6389	0.599276	0.00835	0.0259463
CotAD_23943	2.20056	12.1628	2.46653	5e-05	0.000327244
CotAD_23944	1.77434	7.32121	2.0448	5e-05	0.000327244
CotAD_23950	71.889	13.1729	-2.4482	5e-05	0.000327244
CotAD_23954	15.0824	5.11372	-1.56042	5e-05	0.000327244
CotAD_23991	9.05491	24.3761	1.42869	5e-05	0.000327244
CotAD_24017	2.35912	5.23285	1.14935	0.00015	0.000874873
CotAD_24019	75.0901	31.8459	-1.23752	5e-05	0.000327244
CotAD_24022	15.3206	5.04133	-1.60359	5e-05	0.000327244
CotAD_24027	0.508621	4.82169	3.24488	5e-05	0.000327244
CotAD_24031	40.3782	7.54733	-2.41954	5e-05	0.000327244
CotAD_24069	10.2528	17.5677	0.776909	0.00045	0.00227859
CotAD_24075	5.88363	0.955495	-2.62239	5e-05	0.000327244
CotAD_24086	1.02721	9.34928	3.18612	5e-05	0.000327244
CotAD_24100	693.564	274.002	-1.33984	5e-05	0.000327244
CotAD_24101	3.3574	21.9315	2.70758	5e-05	0.000327244
CotAD_24107	90.4427	192.705	1.09131	5e-05	0.000327244
CotAD_24116	40.8546	15.5543	-1.39319	5e-05	0.000327244
CotAD_24121	6.66447	1.05803	-2.65511	5e-05	0.000327244
CotAD_24122	60.3551	9.30686	-2.69711	5e-05	0.000327244
CotAD_24142	123.713	205.592	0.732788	0.00305	0.0113382
CotAD_24145	35.8196	7.81188	-2.19701	5e-05	0.000327244
CotAD_24147	162.867	397.841	1.2885	5e-05	0.000327244
CotAD_24150	9.40487	3.60189	-1.38465	5e-05	0.000327244
CotAD_24152	17.3237	38.3766	1.14748	5e-05	0.000327244
CotAD_24160	0.544249	2.62817	2.27172	5e-05	0.000327244
CotAD_24172	7.04435	2.68216	-1.39307	0.00315	0.0116372
CotAD_24186	27.2601	6.89814	-1.98251	5e-05	0.000327244
CotAD_24196	5.48415	20.106	1.87429	5e-05	0.000327244
CotAD_24205	8.04705	28.4312	1.82094	5e-05	0.000327244
CotAD_24214	10.0662	2.96375	-1.76403	0.0001	0.000610184
CotAD_24215	97.775	232.928	1.25235	5e-05	0.000327244
CotAD_24230	15.3955	7.8185	-0.977541	5e-05	0.000327244
CotAD_24250	56.361	16.9199	-1.73597	5e-05	0.000327244
CotAD_24254	4.58574	9.37791	1.03211	5e-05	0.000327244
CotAD_24272	20.9729	41.1447	0.972181	5e-05	0.000327244
CotAD_24273	3.58486	10.2414	1.51442	5e-05	0.000327244
CotAD_24277	0.503261	2.55633	2.3447	0.0011	0.00483712
CotAD_24283	4.24598	15.6448	1.88152	5e-05	0.000327244
CotAD_24288	0.819714	12.5232	3.93334	5e-05	0.000327244
CotAD_24298	136.391	60.5588	-1.17133	5e-05	0.000327244
CotAD_24317	38.8174	0	-inf	5e-05	0.000327244
CotAD_24321	1076.37	466.707	-1.20558	5e-05	0.000327244
CotAD_24323	31.8142	13.3866	-1.24888	5e-05	0.000327244
CotAD_24340	2.9238	0.989041	-1.56374	0.00335	0.0122487
CotAD_24341	235.11	86.1838	-1.44785	5e-05	0.000327244
CotAD_24348	29.0279	6.06693	-2.2584	5e-05	0.000327244
CotAD_24367	11.2958	23.7575	1.07259	5e-05	0.000327244
CotAD_24381	93.6659	41.3916	-1.17819	5e-05	0.000327244
CotAD_24392	6.51865	14.5573	1.1591	5e-05	0.000327244
CotAD_24398	22.9057	11.1949	-1.03286	5e-05	0.000327244
CotAD_24413	2.52567	6.72922	1.41378	5e-05	0.000327244
CotAD_24416	96.9094	17.1732	-2.49648	5e-05	0.000327244
CotAD_24419	31.7297	108.93	1.7795	5e-05	0.000327244
CotAD_24585	11.9984	7.6212	-0.654755	0.01075	0.0318178
CotAD_24598	7.97966	19.2593	1.27116	5e-05	0.000327244
CotAD_24607	15.6458	4.84643	-1.69078	5e-05	0.000327244
CotAD_24625	34.7186	9.90279	-1.8098	5e-05	0.000327244
CotAD_24641	15.8684	4.09682	-1.95358	5e-05	0.000327244
CotAD_24672	1.64073	0	-inf	5e-05	0.000327244
CotAD_24916	89.0801	191.782	1.10629	5e-05	0.000327244
CotAD_24927	232.767	75.005	-1.63383	5e-05	0.000327244
CotAD_24929	34.2376	70.65	1.04511	5e-05	0.000327244
CotAD_24939	26.1405	4.37082	-2.58031	5e-05	0.000327244
CotAD_24942	22.8022	7.44778	-1.61429	5e-05	0.000327244
CotAD_24980	236.112	70.0262	-1.75351	5e-05	0.000327244
CotAD_24982	1.00322	4.63743	2.20869	5e-05	0.000327244
CotAD_25016	30.328	9.78705	-1.6317	5e-05	0.000327244
CotAD_25017	32.2969	0.581109	-5.79644	0.01445	0.0403874
CotAD_25039	27.602	221.365	3.00358	5e-05	0.000327244
CotAD_25043	31.2533	14.1061	-1.14769	5e-05	0.000327244
CotAD_25071	13.7305	65.9542	2.26408	5e-05	0.000327244
CotAD_25090	20.942	3.44384	-2.60431	5e-05	0.000327244
CotAD_25093	12.9624	25.8618	0.996487	5e-05	0.000327244
CotAD_25102	3.39022	1.44247	-1.23284	0.0004	0.00206017
CotAD_25109	3.38416	19.5548	2.53066	0.00055	0.00270908
CotAD_25144	18.6685	64.414	1.78676	5e-05	0.000327244
CotAD_25147	0.949753	3.23455	1.76794	0.00045	0.00227859
CotAD_25151	48.227	21.7038	-1.15189	5e-05	0.000327244
CotAD_25153	153.934	326.289	1.08384	5e-05	0.000327244
CotAD_25155	715.015	224.787	-1.66942	5e-05	0.000327244
CotAD_25159	10.5618	82.1852	2.96002	5e-05	0.000327244
CotAD_25160	26.5941	5.87311	-2.17891	5e-05	0.000327244
CotAD_25162	5.24076	1.10073	-2.25132	0.0001	0.000610184
CotAD_25281	7.9025	0.127887	-5.94937	0.00355	0.0128704
CotAD_25324	24.1502	71.3528	1.56293	5e-05	0.000327244
CotAD_25345	5.16748	0.951788	-2.44075	5e-05	0.000327244
CotAD_25658	28.079	77.731	1.469	5e-05	0.000327244
CotAD_25684	101.747	270.206	1.40907	5e-05	0.000327244
CotAD_25693	43.7296	2.09185	-4.38576	5e-05	0.000327244
CotAD_25705	2.33153	5.73796	1.29926	5e-05	0.000327244
CotAD_25723	8.51387	35.4204	2.0567	5e-05	0.000327244
CotAD_25739	32.4554	12.98	-1.32217	0.0027	0.0102352
CotAD_25740	15.057	5.39087	-1.48185	5e-05	0.000327244
CotAD_25764	1.3511	10.2236	2.91969	5e-05	0.000327244
CotAD_25772	1.79775	5.09372	1.50253	5e-05	0.000327244
CotAD_25774	6.61345	1.949	-1.76267	5e-05	0.000327244
CotAD_25795	21.446	2.51311	-3.09316	5e-05	0.000327244
CotAD_25811	22.9174	40.2917	0.81404	0.00055	0.00270908
CotAD_25844	4.50976	2.51297	-0.843656	0.0004	0.00206017
CotAD_25851	22.8091	38.6906	0.762376	0.0013	0.00555311
CotAD_25854	8.59447	23.8045	1.46975	5e-05	0.000327244
CotAD_25856	15.3503	5.64278	-1.44379	5e-05	0.000327244
CotAD_25866	5.3836	12.2403	1.185	5e-05	0.000327244
CotAD_25874	19.6789	9.97455	-0.980328	0.0001	0.000610184
CotAD_25878	31.2324	75.523	1.27387	0.00145	0.00608539
CotAD_25882	2.57088	0.977569	-1.39499	0.0003	0.00160669
CotAD_25912	1.67259	7.08908	2.08352	5e-05	0.000327244
CotAD_25917	9.63154	43.2966	2.16842	5e-05	0.000327244
CotAD_25927	23.4996	7.99005	-1.55636	5e-05	0.000327244
CotAD_25952	106.185	429.33	2.01551	5e-05	0.000327244
CotAD_25953	4.02595	8.88061	1.14133	0.0002	0.00112716
CotAD_25968	271.872	93.1889	-1.5447	5e-05	0.000327244
CotAD_25973	11.092	1.65946	-2.74074	5e-05	0.000327244
CotAD_25988	30.6842	51.7277	0.753441	0.00295	0.0110341
CotAD_26128	8.01517	1.71429	-2.22512	5e-05	0.000327244
CotAD_26142	9.8778	29.1056	1.55904	5e-05	0.000327244
CotAD_26144	2.31533	0.75625	-1.61428	5e-05	0.000327244
CotAD_26157	30.6216	145.484	2.24824	5e-05	0.000327244
CotAD_26180	98.6378	17.9446	-2.45859	5e-05	0.000327244
CotAD_26195	4.88006	0.840669	-2.53729	0.00035	0.0018363
CotAD_26226	4.50765	12.1805	1.43412	5e-05	0.000327244
CotAD_26268	53.0728	9.08051	-2.54713	5e-05	0.000327244
CotAD_26287	36.3133	13.2349	-1.45615	5e-05	0.000327244
CotAD_26309	10.9639	1.58059	-2.79422	5e-05	0.000327244
CotAD_26338	5.77222	27.2395	2.2385	5e-05	0.000327244
CotAD_26347	14.6985	6.54642	-1.16689	0.0003	0.00160669
CotAD_26364	5.63064	14.1677	1.33123	0.00095	0.00428227
CotAD_26377	12.437	63.1569	2.3443	5e-05	0.000327244
CotAD_26391	14.7171	96.351	2.7108	5e-05	0.000327244
CotAD_26437	5.18326	11.021	1.08833	0.0001	0.000610184
CotAD_26440	56.0127	14.2434	-1.97546	5e-05	0.000327244
CotAD_26446	14.8224	0.890269	-4.0574	5e-05	0.000327244
CotAD_26450	7.6345	1.21374	-2.65308	5e-05	0.000327244
CotAD_26455	97.9111	44.2184	-1.14682	5e-05	0.000327244
CotAD_26465	43.0749	66.3373	0.622973	0.0049	0.0168406
CotAD_26483	10.256	39.9281	1.96094	5e-05	0.000327244
CotAD_26510	3.29222	14.0966	2.09821	5e-05	0.000327244
CotAD_26513	0	93.7218	inf	5e-05	0.000327244
CotAD_26526	23.6253	14.1642	-0.738077	0.0011	0.00483712
CotAD_26534	14.9134	1.69956	-3.13337	5e-05	0.000327244
CotAD_26535	14.239	1.51198	-3.23534	5e-05	0.000327244
CotAD_26548	6.11606	351.985	5.84677	5e-05	0.000327244
CotAD_26564	309.682	778.686	1.33025	5e-05	0.000327244
CotAD_26565	24.7211	95.1932	1.94512	5e-05	0.000327244
CotAD_26567	76.6724	135.214	0.818469	0.0007	0.00331789
CotAD_26571	4.78799	19.1908	2.00292	5e-05	0.000327244
CotAD_26579	132.666	493.922	1.89648	5e-05	0.000327244
CotAD_26683	14.5506	30.8082	1.08224	5e-05	0.000327244
CotAD_26686	16.5716	26.0529	0.652733	0.00495	0.0169823
CotAD_26704	165.701	545.235	1.71829	5e-05	0.000327244
CotAD_26712	3.87505	29.9017	2.94794	5e-05	0.000327244
CotAD_26734	61.9977	345.949	2.48027	5e-05	0.000327244
CotAD_26749	85.4027	290.699	1.76717	5e-05	0.000327244
CotAD_26750	85.2703	360.142	2.07845	5e-05	0.000327244
CotAD_26755	38.5935	67.4081	0.804566	0.0012	0.00520286
CotAD_26761	4.54302	1.74986	-1.37641	5e-05	0.000327244
CotAD_26771	2.63501	7.79738	1.56518	5e-05	0.000327244
CotAD_26774	3.91781	1.04082	-1.91233	0.0042	0.0147967
CotAD_26776	2.33042	6.50949	1.48195	5e-05	0.000327244
CotAD_26802	2.50152	9.38838	1.90807	5e-05	0.000327244
CotAD_26809	3.05539	9.90204	1.69637	5e-05	0.000327244
CotAD_26814	36.6974	0.270923	-7.08165	0.01725	0.0466651
CotAD_26831	7.91555	20.8837	1.39962	5e-05	0.000327244
CotAD_26842	47.0205	267.571	2.50856	5e-05	0.000327244
CotAD_26846	3.98555	13.8791	1.80007	5e-05	0.000327244
CotAD_26951	0.746471	43.9038	5.87812	0.001	0.00446469
CotAD_26955	26.8045	2.19747	-3.60856	5e-05	0.000327244
CotAD_26969	20.2082	8.89388	-1.18405	5e-05	0.000327244
CotAD_26972	6.10778	18.0597	1.56406	5e-05	0.000327244
CotAD_26978	41.8303	3.55395	-3.55705	5e-05	0.000327244
CotAD_26979	17.3535	0.659031	-4.71874	5e-05	0.000327244
CotAD_26980	33.9322	8.17199	-2.0539	5e-05	0.000327244
CotAD_26982	15.269	3.50213	-2.1243	0.00015	0.000874873
CotAD_26989	68.0517	28.947	-1.23322	5e-05	0.000327244
CotAD_26998	0.202847	4.88905	4.59109	0.0002	0.00112716
CotAD_27009	2819.64	1002.98	-1.49122	5e-05	0.000327244
CotAD_27017	13.4268	6.20269	-1.11415	5e-05	0.000327244
CotAD_27032	12.6743	22.6388	0.836886	0.00025	0.00137462
CotAD_27033	9.52692	2.48343	-1.93968	5e-05	0.000327244
CotAD_27061	37.7243	9.10262	-2.05114	5e-05	0.000327244
CotAD_27063	6.43792	2.85169	-1.17478	0.0009	0.00409089
CotAD_27075	177.568	16.8438	-3.39808	5e-05	0.000327244
CotAD_27093	673.251	175.757	-1.93756	5e-05	0.000327244
CotAD_27097	8.95614	4.53034	-0.983258	0.00135	0.00573263
CotAD_27106	17.9613	1.50137	-3.58054	5e-05	0.000327244
CotAD_27108	52.5561	14.1925	-1.88873	5e-05	0.000327244
CotAD_27115	4.52024	7.52269	0.734851	0.0051	0.0173907
CotAD_27319	1.69975	0.354707	-2.26062	0.0003	0.00160669
CotAD_27321	14.4449	4.12308	-1.80877	5e-05	0.000327244
CotAD_27323	210.564	17.4146	-3.59589	5e-05	0.000327244
CotAD_27342	1.512	0	-inf	5e-05	0.000327244
CotAD_27346	106.027	29.7472	-1.8336	5e-05	0.000327244
CotAD_27349	11.0819	3.94488	-1.49016	5e-05	0.000327244
CotAD_27351	35.6558	3.28973	-3.4381	5e-05	0.000327244
CotAD_27352	1265.92	324.943	-1.96192	5e-05	0.000327244
CotAD_27353	0.862113	3.85019	2.15898	5e-05	0.000327244
CotAD_27361	256.211	92.2606	-1.47355	5e-05	0.000327244
CotAD_27384	87.2277	12.8299	-2.76528	5e-05	0.000327244
CotAD_27430	7.76146	19.2481	1.31032	5e-05	0.000327244
CotAD_27431	4.46838	17.0134	1.92885	5e-05	0.000327244
CotAD_27472	88.8329	24.2796	-1.87135	5e-05	0.000327244
CotAD_27508	43.1513	22.3438	-0.949529	5e-05	0.000327244
CotAD_27509	1576.51	798.937	-0.980578	0.00025	0.00137462
CotAD_27529	12.1463	41.7106	1.7799	5e-05	0.000327244
CotAD_27555	41.7757	14.3261	-1.54402	5e-05	0.000327244
CotAD_27567	34.9255	6.61086	-2.40137	5e-05	0.000327244
CotAD_27575	0.271489	1.7173	2.66118	0.0016	0.00659145
CotAD_27597	1.73077	6.45887	1.89986	5e-05	0.000327244
CotAD_27598	4.26794	69.8287	4.03221	5e-05	0.000327244
CotAD_27619	3.55383	12.279	1.78874	5e-05	0.000327244
CotAD_27623	12.4621	27.1379	1.12276	5e-05	0.000327244
CotAD_27636	66.2946	12.3622	-2.42295	5e-05	0.000327244
CotAD_27641	99.8281	27.9702	-1.83556	5e-05	0.000327244
CotAD_27649	58.0119	12.5674	-2.20666	5e-05	0.000327244
CotAD_27650	1787.97	567.573	-1.65544	5e-05	0.000327244
CotAD_27651	184.096	18.4942	-3.31531	5e-05	0.000327244
CotAD_27694	45.8747	191.654	2.06274	5e-05	0.000327244
CotAD_27705	2.5116	8.95043	1.83335	5e-05	0.000327244
CotAD_27706	29.6421	64.8155	1.12869	0.0001	0.000610184
CotAD_27707	172.073	0.876723	-7.61668	5e-05	0.000327244
CotAD_27717	315.141	131.979	-1.25569	5e-05	0.000327244
CotAD_27737	148.435	40.1912	-1.88488	5e-05	0.000327244
CotAD_27774	35.2738	70.9715	1.00864	5e-05	0.000327244
CotAD_27832	1054.53	256.856	-2.03757	5e-05	0.000327244
CotAD_27837	1.53306	17.1196	3.48116	5e-05	0.000327244
CotAD_27850	6.75763	0.599615	-3.49441	5e-05	0.000327244
CotAD_27891	0.89443	13.6873	3.93573	5e-05	0.000327244
CotAD_27922	1779.63	560.477	-1.66685	5e-05	0.000327244
CotAD_27923	2780.84	1363.61	-1.02809	0.00025	0.00137462
CotAD_27928	6.16595	11.935	0.952807	0.00655	0.0213351
CotAD_27997	2.37109	7.48391	1.65824	5e-05	0.000327244
CotAD_27998	631.453	3.18588	-7.63084	5e-05	0.000327244
CotAD_28023	23.7664	48.6174	1.03255	5e-05	0.000327244
CotAD_28029	0.288039	1.88454	2.70988	0.0085	0.0262645
CotAD_28030	54.7862	127.265	1.21595	5e-05	0.000327244
CotAD_28036	3.18174	18.6346	2.55009	5e-05	0.000327244
CotAD_28053	29.9419	15.3393	-0.964929	0.0015	0.0062528
CotAD_28060	108.847	59.1206	-0.880564	5e-05	0.000327244
CotAD_28066	27.1779	58.4857	1.10565	5e-05	0.000327244
CotAD_28101	4.40194	13.3301	1.59848	5e-05	0.000327244
CotAD_28110	37.0902	11.4168	-1.69988	5e-05	0.000327244
CotAD_28124	7.04566	1.81773	-1.9546	5e-05	0.000327244
CotAD_28128	2.12735	18.7667	3.14104	5e-05	0.000327244
CotAD_28194	22.1877	6.27994	-1.82094	5e-05	0.000327244
CotAD_28208	0.110702	1.34679	3.60478	0.00325	0.0119339
CotAD_28222	5.37243	14.8727	1.46902	5e-05	0.000327244
CotAD_28224	22.9544	52.7318	1.1999	5e-05	0.000327244
CotAD_28233	2.49813	7.09278	1.5055	0.0001	0.000610184
CotAD_28236	3.28815	7.84883	1.2552	0.00145	0.00608539
CotAD_28253	28.0367	50.6451	0.853103	0.00035	0.0018363
CotAD_28262	2.07379	11.7241	2.49914	5e-05	0.000327244
CotAD_28280	0.767322	43.732	5.83271	5e-05	0.000327244
CotAD_28285	4.52373	0.787112	-2.52287	0.0001	0.000610184
CotAD_28290	262.004	714.746	1.44784	5e-05	0.000327244
CotAD_28297	2.68245	11.0333	2.04024	5e-05	0.000327244
CotAD_28299	97.4265	52.8112	-0.88347	0.0003	0.00160669
CotAD_28330	4.58429	25.7089	2.4875	5e-05	0.000327244
CotAD_28331	397.175	1375.91	1.79253	5e-05	0.000327244
CotAD_28334	310.099	162.34	-0.933711	0.0001	0.000610184
CotAD_28337	50.7586	193.47	1.93039	5e-05	0.000327244
CotAD_28348	5.69612	2.2004	-1.37221	5e-05	0.000327244
CotAD_28351	2399.31	334.451	-2.84275	5e-05	0.000327244
CotAD_28359	4.12757	15.5472	1.91329	5e-05	0.000327244
CotAD_28376	60.0551	25.7135	-1.22376	5e-05	0.000327244
CotAD_28387	0.678742	2.12209	1.64455	0.0003	0.00160669
CotAD_28426	1.46427	8.22013	2.48898	5e-05	0.000327244
CotAD_28456	10.7357	1.43813	-2.90015	5e-05	0.000327244
CotAD_28465	20.7758	6.11226	-1.76513	0.0001	0.000610184
CotAD_28505	26.0643	9.20413	-1.50172	5e-05	0.000327244
CotAD_28523	38.029	12.9597	-1.55307	5e-05	0.000327244
CotAD_28524	4.88276	2.63159	-0.89176	0.0051	0.0173907
CotAD_28525	6509.8	3105.15	-1.06795	0.00065	0.00311818
CotAD_28545	26.8299	11.5707	-1.21336	5e-05	0.000327244
CotAD_28546	10.3898	24.3385	1.22807	5e-05	0.000327244
CotAD_28563	10.1766	2.778	-1.87314	5e-05	0.000327244
CotAD_28565	3.42394	0.586358	-2.5458	5e-05	0.000327244
CotAD_28572	1.67877	2.86707	0.77217	0.016	0.0438903
CotAD_28633	29.1462	13.949	-1.06315	5e-05	0.000327244
CotAD_28643	120.717	740.125	2.61614	5e-05	0.000327244
CotAD_28679	4.68721	0.363571	-3.68842	5e-05	0.000327244
CotAD_28681	0.418532	1.94992	2.22001	0.0012	0.00520286
CotAD_28690	5.73329	16.4954	1.52463	5e-05	0.000327244
[truncated: 2,499 more rows]
