# Supplementary material for: Molecular insight into cotton leaf curl geminivirus disease resistance in cultivated cotton (Gossypium hirsutum)
Source: Plant Biotechnol J. 2019 Sep 30;18(3):691–706. doi: 10.1111/pbi.13236 (PMC7004920; doi:10.1111/pbi.13236)
Supplement: Supplementary file 3 — Table S5 Network analyses for resist mock. [file PBI-18-691-s006.xlsx]

## Sheet: Degree in the network
Gene	degree	Hub25
CotAD_00306	36	Yes
CotAD_46508	35	Yes
CotAD_62262	35	Yes
CotAD_74542	35	Yes
CotAD_32774	34	Yes
CotAD_01130	34	Yes
CotAD_19040	32	Yes
CotAD_58127	32	Yes
CotAD_42722	32	Yes
CotAD_57857	31	Yes
CotAD_63065	31	Yes
CotAD_64974	31	Yes
CotAD_21951	31	Yes
CotAD_04022	31	Yes
CotAD_44288	31	Yes
CotAD_50940	31	Yes
CotAD_22095	31	Yes
CotAD_29537	30	Yes
CotAD_50696	30	Yes
CotAD_35164	29	Yes
CotAD_14639	29	Yes
CotAD_41266	29	Yes
CotAD_06946	28	Yes
CotAD_31002	28	Yes
CotAD_12317	28	Yes
CotAD_58331	28	Yes
CotAD_00165	28	Yes
CotAD_57340	28	Yes
CotAD_53610	27	Yes
CotAD_06876	27	Yes
CotAD_56307	27	Yes
CotAD_30996	27	Yes
CotAD_16210	27	Yes
CotAD_35489	27	Yes
CotAD_25151	27	Yes
CotAD_05767	27	Yes
CotAD_53253	26	Yes
CotAD_59619	26	Yes
CotAD_08439	26	Yes
CotAD_03971	26	Yes
CotAD_09740	26	Yes
CotAD_03421	25	Yes
CotAD_36391	25	Yes
CotAD_65716	25	Yes
CotAD_14568	25	Yes
CotAD_17915	25	Yes
CotAD_46685	25	Yes
CotAD_74388	25	Yes
CotAD_19476	25	Yes
CotAD_10502	25	Yes
CotAD_34652	25	Yes
CotAD_39749	25	Yes
CotAD_44219	24	No
CotAD_50231	24	No
CotAD_17520	24	No
CotAD_05511	24	No
CotAD_22035	24	No
CotAD_41100	24	No
CotAD_66425	24	No
CotAD_10810	24	No
CotAD_33244	24	No
CotAD_56295	23	No
CotAD_15814	23	No
CotAD_17422	23	No
CotAD_56056	23	No
CotAD_54653	23	No
CotAD_20731	23	No
CotAD_44099	23	No
CotAD_12278	23	No
CotAD_39019	23	No
CotAD_35625	23	No
CotAD_73235	22	No
CotAD_51152	22	No
CotAD_34487	22	No
CotAD_35924	22	No
CotAD_29816	22	No
CotAD_60837	22	No
CotAD_18359	22	No
CotAD_38632	22	No
CotAD_08678	22	No
CotAD_39012	22	No
CotAD_02024	22	No
CotAD_60400	22	No
CotAD_60251	22	No
CotAD_55716	22	No
CotAD_59587	21	No
CotAD_29072	21	No
CotAD_08471	21	No
CotAD_26989	21	No
CotAD_54122	21	No
CotAD_33045	21	No
CotAD_67509	21	No
CotAD_03058	21	No
CotAD_69994	21	No
CotAD_37872	21	No
CotAD_43215	21	No
CotAD_16353	20	No
CotAD_52102	20	No
CotAD_44067	20	No
CotAD_65084	20	No
CotAD_11727	20	No
CotAD_66334	20	No
CotAD_02785	20	No
CotAD_06242	20	No
CotAD_39421	20	No
CotAD_53678	20	No
CotAD_38099	20	No
CotAD_30209	20	No
CotAD_39361	20	No
CotAD_55587	20	No
CotAD_46289	20	No
CotAD_57529	20	No
CotAD_01506	20	No
CotAD_31509	20	No
CotAD_01698	20	No
CotAD_36810	20	No
CotAD_16617	20	No
CotAD_29058	20	No
CotAD_32171	20	No
CotAD_00317	20	No
CotAD_01160	19	No
CotAD_53688	19	No
CotAD_01065	19	No
CotAD_65327	19	No
CotAD_04097	19	No
CotAD_59599	19	No
CotAD_07386	19	No
CotAD_64084	19	No
CotAD_14814	19	No
CotAD_12047	19	No
CotAD_38296	19	No
CotAD_74084	19	No
CotAD_62432	19	No
CotAD_28253	19	No
CotAD_52139	19	No
CotAD_05132	19	No
CotAD_03552	19	No
CotAD_66877	19	No
CotAD_03434	19	No
CotAD_60626	19	No
CotAD_22698	19	No
CotAD_58434	19	No
CotAD_03480	19	No
CotAD_12174	19	No
CotAD_41223	19	No
CotAD_21267	19	No
CotAD_39030	19	No
CotAD_54220	19	No
CotAD_30326	19	No
CotAD_18328	19	No
CotAD_04214	18	No
CotAD_59704	18	No
CotAD_69356	18	No
CotAD_22057	18	No
CotAD_58683	18	No
CotAD_06348	18	No
CotAD_12917	18	No
CotAD_05931	18	No
CotAD_22285	18	No
CotAD_22231	18	No
CotAD_66052	18	No
CotAD_10164	18	No
CotAD_14906	18	No
CotAD_33265	18	No
CotAD_36737	18	No
CotAD_18166	18	No
CotAD_53321	18	No
CotAD_50233	18	No
CotAD_68949	18	No
CotAD_56175	18	No
CotAD_25658	18	No
CotAD_63889	18	No
CotAD_29004	18	No
CotAD_41631	18	No
CotAD_65355	18	No
CotAD_07411	18	No
CotAD_47403	18	No
CotAD_19268	18	No
CotAD_21382	18	No
CotAD_35389	18	No
CotAD_42636	18	No
CotAD_56556	18	No
CotAD_43999	18	No
CotAD_69397	18	No
CotAD_11074	17	No
CotAD_19503	17	No
CotAD_16179	17	No
CotAD_09047	17	No
CotAD_30885	17	No
CotAD_28376	17	No
CotAD_54302	17	No
CotAD_17168	17	No
CotAD_74470	17	No
CotAD_18969	17	No
CotAD_28224	17	No
CotAD_14572	17	No
CotAD_50805	17	No
CotAD_18421	17	No
CotAD_19390	17	No
CotAD_65680	17	No
CotAD_63713	17	No
CotAD_10418	17	No
CotAD_00210	17	No
CotAD_66022	17	No
CotAD_06980	17	No
CotAD_66914	17	No
CotAD_43769	17	No
CotAD_10530	17	No
CotAD_04622	17	No
CotAD_31054	17	No
CotAD_16865	17	No
CotAD_04694	17	No
CotAD_01457	17	No
CotAD_58764	17	No
CotAD_07453	17	No
CotAD_29032	17	No
CotAD_63948	17	No
CotAD_36732	17	No
CotAD_12863	17	No
CotAD_47446	17	No
CotAD_04366	17	No
CotAD_40820	17	No
CotAD_51908	17	No
CotAD_41292	17	No
CotAD_34100	17	No
CotAD_05308	16	No
CotAD_58236	16	No
CotAD_41439	16	No
CotAD_54714	16	No
CotAD_02961	16	No
CotAD_35993	16	No
CotAD_53245	16	No
CotAD_20503	16	No
CotAD_65896	16	No
CotAD_76372	16	No
CotAD_62343	16	No
CotAD_27774	16	No
CotAD_15627	16	No
CotAD_34655	16	No
CotAD_04352	16	No
CotAD_53232	16	No
CotAD_76155	16	No
CotAD_45009	16	No
CotAD_29566	16	No
CotAD_00104	16	No
CotAD_69695	16	No
CotAD_02396	16	No
CotAD_29103	16	No
CotAD_25878	16	No
CotAD_58425	16	No
CotAD_55987	16	No
CotAD_39910	16	No
CotAD_50975	16	No
CotAD_20696	16	No
CotAD_59384	16	No
CotAD_10114	16	No
CotAD_01019	16	No
CotAD_10797	16	No
CotAD_03261	16	No
CotAD_34275	16	No
CotAD_44676	16	No
CotAD_50924	16	No
CotAD_02612	16	No
CotAD_30781	16	No
CotAD_12493	16	No
CotAD_04202	16	No
CotAD_68343	16	No
CotAD_48418	16	No
CotAD_19282	16	No
CotAD_44197	16	No
CotAD_08460	16	No
CotAD_02669	16	No
CotAD_55531	16	No
CotAD_37334	16	No
CotAD_64381	16	No
CotAD_11793	16	No
CotAD_36226	16	No
CotAD_32768	16	No
CotAD_13278	16	No
CotAD_21960	16	No
CotAD_34486	16	No
CotAD_28921	16	No
CotAD_71946	16	No
CotAD_12316	16	No
CotAD_59468	16	No
CotAD_05158	16	No
CotAD_66961	16	No
CotAD_14819	16	No
CotAD_05758	16	No
CotAD_13030	15	No
CotAD_57563	15	No
CotAD_23533	15	No
CotAD_67556	15	No
CotAD_61985	15	No
CotAD_12400	15	No
CotAD_18998	15	No
CotAD_30555	15	No
CotAD_19376	15	No
CotAD_52693	15	No
CotAD_75503	15	No
CotAD_00416	15	No
CotAD_52031	15	No
CotAD_47466	15	No
CotAD_22801	15	No
CotAD_02873	15	No
CotAD_71802	15	No
CotAD_75439	15	No
CotAD_31051	15	No
CotAD_13224	15	No
CotAD_71055	15	No
CotAD_06200	15	No
CotAD_16320	15	No
CotAD_01755	15	No
CotAD_54533	15	No
CotAD_42441	15	No
CotAD_38049	15	No
CotAD_24250	15	No
CotAD_19788	15	No
CotAD_69714	15	No
CotAD_24019	15	No
CotAD_06964	15	No
CotAD_51648	15	No
CotAD_03112	15	No
CotAD_68035	15	No
CotAD_42796	15	No
CotAD_52657	15	No
CotAD_03004	15	No
CotAD_14594	15	No
CotAD_52074	15	No
CotAD_34215	15	No
CotAD_37713	15	No
CotAD_60444	15	No
CotAD_47543	15	No
CotAD_46481	15	No
CotAD_03220	15	No
CotAD_03505	15	No
CotAD_08696	15	No
CotAD_62823	15	No
CotAD_54717	15	No
CotAD_36000	15	No
CotAD_59062	15	No
CotAD_28023	15	No
CotAD_11826	15	No
CotAD_16359	15	No
CotAD_46681	15	No
CotAD_10540	14	No
CotAD_24116	14	No
CotAD_34165	14	No
CotAD_14570	14	No
CotAD_58614	14	No
CotAD_01125	14	No
CotAD_36009	14	No
CotAD_47113	14	No
CotAD_20459	14	No
CotAD_34151	14	No
CotAD_30868	14	No
CotAD_42471	14	No
CotAD_51518	14	No
CotAD_03423	14	No
CotAD_52257	14	No
CotAD_30744	14	No
CotAD_43332	14	No
CotAD_18344	14	No
CotAD_13578	14	No
CotAD_34195	14	No
CotAD_10744	14	No
CotAD_45200	14	No
CotAD_36519	14	No
CotAD_38689	14	No
CotAD_53500	14	No
CotAD_57625	14	No
CotAD_16483	14	No
CotAD_52791	14	No
CotAD_72070	14	No
CotAD_06297	14	No
CotAD_34214	14	No
CotAD_36553	14	No
CotAD_61258	14	No
CotAD_10461	14	No
CotAD_68239	14	No
CotAD_71360	14	No
CotAD_06347	14	No
CotAD_43185	14	No
CotAD_33024	14	No
CotAD_49662	14	No
CotAD_31581	14	No
CotAD_13715	14	No
CotAD_53752	14	No
CotAD_20143	14	No
CotAD_63870	14	No
CotAD_73368	14	No
CotAD_15924	14	No
CotAD_58750	14	No
CotAD_33355	14	No
CotAD_73924	14	No
CotAD_11025	14	No
CotAD_38349	14	No
CotAD_68040	14	No
CotAD_36170	14	No
CotAD_12046	14	No
CotAD_03106	14	No
CotAD_04696	14	No
CotAD_03533	14	No
CotAD_16287	14	No
CotAD_12476	14	No
CotAD_29772	14	No
CotAD_24152	14	No
CotAD_30984	14	No
CotAD_16219	14	No
CotAD_44230	14	No
CotAD_43579	14	No
CotAD_47669	14	No
CotAD_08452	14	No
CotAD_44589	14	No
CotAD_06853	14	No
CotAD_09080	14	No
CotAD_35675	14	No
CotAD_20464	14	No
CotAD_45439	14	No
CotAD_34475	14	No
CotAD_04390	14	No
CotAD_15911	14	No
CotAD_22565	14	No
CotAD_13580	14	No
CotAD_67579	13	No
CotAD_48422	13	No
CotAD_13961	13	No
CotAD_72548	13	No
CotAD_66303	13	No
CotAD_42283	13	No
CotAD_43814	13	No
CotAD_66304	13	No
CotAD_42753	13	No
CotAD_29793	13	No
CotAD_05300	13	No
CotAD_02832	13	No
CotAD_76002	13	No
CotAD_19307	13	No
CotAD_05393	13	No
CotAD_09309	13	No
CotAD_68157	13	No
CotAD_42093	13	No
CotAD_50328	13	No
CotAD_13605	13	No
CotAD_72212	13	No
CotAD_36355	13	No
CotAD_38809	13	No
CotAD_28066	13	No
CotAD_49156	13	No
CotAD_64787	13	No
CotAD_75311	13	No
CotAD_13714	13	No
CotAD_40388	13	No
CotAD_27508	13	No
CotAD_35536	13	No
CotAD_05142	13	No
CotAD_12897	13	No
CotAD_69981	13	No
CotAD_01155	13	No
CotAD_16572	13	No
CotAD_08713	13	No
CotAD_39029	13	No
CotAD_14297	13	No
CotAD_30994	13	No
CotAD_50253	13	No
CotAD_53871	13	No
CotAD_08590	13	No
CotAD_36857	13	No
CotAD_63770	13	No
CotAD_25988	13	No
CotAD_49915	13	No
CotAD_31765	13	No
CotAD_56283	13	No
CotAD_03834	13	No
CotAD_03875	13	No
CotAD_04162	13	No
CotAD_09100	13	No
CotAD_13185	13	No
CotAD_07080	13	No
CotAD_20218	13	No
CotAD_72808	13	No
CotAD_03128	13	No
CotAD_03585	13	No
CotAD_05717	13	No
CotAD_19741	13	No
CotAD_44188	13	No
CotAD_04093	13	No
CotAD_01892	13	No
CotAD_13977	12	No
CotAD_66529	12	No
CotAD_01074	12	No
CotAD_51907	12	No
CotAD_53763	12	No
CotAD_05456	12	No
CotAD_36398	12	No
CotAD_24929	12	No
CotAD_14900	12	No
CotAD_16579	12	No
CotAD_42465	12	No
CotAD_36930	12	No
CotAD_16767	12	No
CotAD_10980	12	No
CotAD_71259	12	No
CotAD_47361	12	No
CotAD_01528	12	No
CotAD_15869	12	No
CotAD_47518	12	No
CotAD_08502	12	No
CotAD_13612	12	No
CotAD_20242	12	No
CotAD_60103	12	No
CotAD_38483	12	No
CotAD_55727	12	No
CotAD_02537	12	No
CotAD_64365	12	No
CotAD_44282	12	No
CotAD_17457	12	No
CotAD_34146	12	No
CotAD_53731	12	No
CotAD_72900	12	No
CotAD_02326	12	No
CotAD_32278	12	No
CotAD_56311	12	No
CotAD_74247	12	No
CotAD_50104	12	No
CotAD_13790	12	No
CotAD_12320	12	No
CotAD_47514	12	No
CotAD_05195	12	No
CotAD_57826	12	No
CotAD_24980	12	No
CotAD_38136	12	No
CotAD_38654	12	No
CotAD_10764	12	No
CotAD_68143	12	No
CotAD_30685	12	No
CotAD_30784	12	No
CotAD_38658	12	No
CotAD_64686	12	No
CotAD_48252	12	No
CotAD_47114	12	No
CotAD_32005	12	No
CotAD_12851	12	No
CotAD_02960	12	No
CotAD_03660	12	No
CotAD_71410	12	No
CotAD_44061	12	No
CotAD_06890	12	No
CotAD_04655	12	No
CotAD_15951	12	No
CotAD_06666	12	No
CotAD_24272	12	No
CotAD_05313	12	No
CotAD_22725	12	No
CotAD_40817	12	No
CotAD_28030	12	No
CotAD_50552	12	No
CotAD_58990	12	No
CotAD_57171	12	No
CotAD_41758	12	No
CotAD_03316	12	No
CotAD_55408	12	No
CotAD_40994	12	No
CotAD_08787	12	No
CotAD_30642	12	No
CotAD_07481	12	No
CotAD_58847	12	No
CotAD_09599	12	No
CotAD_53682	12	No
CotAD_21978	12	No
CotAD_22004	12	No
CotAD_18085	12	No
CotAD_16856	11	No
CotAD_58811	11	No
CotAD_61847	11	No
CotAD_68659	11	No
CotAD_55984	11	No
CotAD_66056	11	No
CotAD_34518	11	No
CotAD_39066	11	No
CotAD_10932	11	No
CotAD_44640	11	No
CotAD_24298	11	No
CotAD_09089	11	No
CotAD_52234	11	No
CotAD_10511	11	No
CotAD_05633	11	No
CotAD_24107	11	No
CotAD_61031	11	No
CotAD_58945	11	No
CotAD_11449	11	No
CotAD_17527	11	No
CotAD_59879	11	No
CotAD_32778	11	No
CotAD_47679	11	No
CotAD_20944	11	No
CotAD_54749	11	No
CotAD_51228	11	No
CotAD_51545	11	No
CotAD_17552	11	No
CotAD_48389	11	No
CotAD_37611	11	No
CotAD_29347	11	No
CotAD_23122	11	No
CotAD_06177	11	No
CotAD_37024	11	No
CotAD_10463	11	No
CotAD_51331	11	No
CotAD_66604	11	No
CotAD_31531	11	No
CotAD_18860	11	No
CotAD_11027	11	No
CotAD_21500	11	No
CotAD_62118	11	No
CotAD_12944	11	No
CotAD_16559	11	No
CotAD_70568	11	No
CotAD_68030	11	No
CotAD_10493	11	No
CotAD_18402	11	No
CotAD_14542	11	No
CotAD_31506	11	No
CotAD_19758	11	No
CotAD_01433	11	No
CotAD_52479	11	No
CotAD_07795	11	No
CotAD_47771	11	No
CotAD_43219	11	No
CotAD_10173	11	No
CotAD_24927	11	No
CotAD_31032	11	No
CotAD_29125	11	No
CotAD_08552	11	No
CotAD_42801	11	No
CotAD_18927	11	No
CotAD_42719	11	No
CotAD_65398	11	No
CotAD_28053	11	No
CotAD_60970	11	No
CotAD_00400	11	No
CotAD_68136	11	No
CotAD_37731	11	No
CotAD_68507	11	No
CotAD_52443	11	No
CotAD_54720	11	No
CotAD_06537	11	No
CotAD_01154	11	No
CotAD_48041	11	No
CotAD_44538	11	No
CotAD_53764	11	No
CotAD_44626	11	No
CotAD_39055	10	No
CotAD_64804	10	No
CotAD_04606	10	No
CotAD_10399	10	No
CotAD_04533	10	No
CotAD_06601	10	No
CotAD_11730	10	No
CotAD_26455	10	No
CotAD_03551	10	No
CotAD_58552	10	No
CotAD_24916	10	No
CotAD_38997	10	No
CotAD_25811	10	No
CotAD_05647	10	No
CotAD_23778	10	No
CotAD_00390	10	No
CotAD_02663	10	No
CotAD_01490	10	No
CotAD_62953	10	No
CotAD_03322	10	No
CotAD_48883	10	No
CotAD_32003	10	No
CotAD_22841	10	No
CotAD_27706	10	No
CotAD_37238	10	No
CotAD_41896	10	No
CotAD_58109	10	No
CotAD_14521	10	No
CotAD_16316	10	No
CotAD_38135	10	No
CotAD_51044	10	No
CotAD_04605	10	No
CotAD_42718	10	No
CotAD_47638	10	No
CotAD_34348	10	No
CotAD_55925	10	No
CotAD_47976	10	No
CotAD_73820	10	No
CotAD_20131	10	No
CotAD_26686	10	No
CotAD_02723	10	No
CotAD_71614	10	No
CotAD_49204	10	No
CotAD_33053	10	No
CotAD_34093	10	No
CotAD_35552	10	No
CotAD_47385	10	No
CotAD_43034	10	No
CotAD_32212	10	No
CotAD_51050	10	No
CotAD_74693	10	No
CotAD_49595	10	No
CotAD_16555	10	No
CotAD_18092	10	No
CotAD_69305	10	No
CotAD_42254	10	No
CotAD_38079	10	No
CotAD_19547	10	No
CotAD_62732	10	No
CotAD_12195	10	No
CotAD_22832	10	No
CotAD_16578	10	No
CotAD_03880	10	No
CotAD_30548	10	No
CotAD_41509	10	No
CotAD_62293	10	No
CotAD_28299	10	No
CotAD_22098	10	No
CotAD_59705	10	No
CotAD_33429	10	No
CotAD_04091	10	No
CotAD_13504	10	No
CotAD_47384	10	No
CotAD_50152	10	No
CotAD_06942	10	No
CotAD_12102	10	No
CotAD_67181	10	No
CotAD_59975	10	No
CotAD_06789	10	No
CotAD_11344	10	No
CotAD_66309	10	No
CotAD_50874	10	No
CotAD_36733	10	No
CotAD_72726	10	No
CotAD_46764	10	No
CotAD_11759	10	No
CotAD_01680	10	No
CotAD_20949	10	No
CotAD_70574	10	No
CotAD_24381	10	No
CotAD_59772	10	No
CotAD_19109	10	No
CotAD_58485	10	No
CotAD_63924	10	No
CotAD_25324	10	No
CotAD_02639	10	No
CotAD_02707	10	No
CotAD_22779	10	No
CotAD_33441	10	No
CotAD_68147	10	No
CotAD_32270	10	No
CotAD_05654	10	No
CotAD_03055	10	No
CotAD_04356	10	No
CotAD_19994	10	No
CotAD_21501	10	No
CotAD_23413	9	No
CotAD_74175	9	No
CotAD_06616	9	No
CotAD_54440	9	No
CotAD_57629	9	No
CotAD_74396	9	No
CotAD_04315	9	No
CotAD_02703	9	No
CotAD_19321	9	No
CotAD_15671	9	No
CotAD_21252	9	No
CotAD_37664	9	No
CotAD_12177	9	No
CotAD_59460	9	No
CotAD_05887	9	No
CotAD_39723	9	No
CotAD_50238	9	No
CotAD_58020	9	No
CotAD_43079	9	No
CotAD_13626	9	No
CotAD_32297	9	No
CotAD_08071	9	No
CotAD_37830	9	No
CotAD_17721	9	No
CotAD_13674	9	No
CotAD_17044	9	No
CotAD_42773	9	No
CotAD_10936	9	No
CotAD_58418	9	No
CotAD_38159	9	No
CotAD_54199	9	No
CotAD_05274	9	No
CotAD_41194	9	No
CotAD_02700	9	No
CotAD_72534	9	No
CotAD_47160	9	No
CotAD_14593	9	No
CotAD_32219	9	No
CotAD_65202	9	No
CotAD_39851	9	No
CotAD_02567	9	No
CotAD_68452	9	No
CotAD_66017	9	No
CotAD_16218	9	No
CotAD_52342	9	No
CotAD_04609	9	No
CotAD_27346	9	No
CotAD_44355	9	No
CotAD_04715	9	No
CotAD_10867	9	No
CotAD_37815	9	No
CotAD_22742	9	No
CotAD_52578	9	No
CotAD_17975	9	No
CotAD_58878	9	No
CotAD_56745	9	No
CotAD_59678	9	No
CotAD_74360	9	No
CotAD_39083	9	No
CotAD_05496	9	No
CotAD_04181	9	No
CotAD_66385	9	No
CotAD_30136	9	No
CotAD_31159	9	No
CotAD_11389	9	No
CotAD_34988	9	No
CotAD_19140	9	No
CotAD_21986	9	No
CotAD_38358	9	No
CotAD_46581	9	No
CotAD_54407	9	No
CotAD_13401	9	No
CotAD_02756	9	No
CotAD_00002	9	No
CotAD_20044	9	No
CotAD_03624	9	No
CotAD_06221	9	No
CotAD_44986	9	No
CotAD_30667	9	No
CotAD_38163	9	No
CotAD_41943	9	No
CotAD_23621	9	No
CotAD_04732	8	No
CotAD_29832	8	No
CotAD_21005	8	No
CotAD_48309	8	No
CotAD_08033	8	No
CotAD_12192	8	No
CotAD_21023	8	No
CotAD_15894	8	No
CotAD_72052	8	No
CotAD_38089	8	No
CotAD_03151	8	No
CotAD_24215	8	No
CotAD_31528	8	No
CotAD_65059	8	No
CotAD_58800	8	No
CotAD_02980	8	No
CotAD_47657	8	No
CotAD_04636	8	No
CotAD_01518	8	No
CotAD_38471	8	No
CotAD_01482	8	No
CotAD_35646	8	No
CotAD_04558	8	No
CotAD_32055	8	No
CotAD_11037	8	No
CotAD_22770	8	No
CotAD_26755	8	No
CotAD_21639	8	No
CotAD_16288	8	No
CotAD_38357	8	No
CotAD_23373	8	No
CotAD_49055	8	No
CotAD_30147	8	No
CotAD_02617	8	No
CotAD_34364	8	No
CotAD_34805	8	No
CotAD_58536	8	No
CotAD_35407	8	No
CotAD_16325	8	No
CotAD_65987	8	No
CotAD_14858	8	No
CotAD_60415	8	No
CotAD_31791	8	No
CotAD_23409	8	No
CotAD_69407	8	No
CotAD_04010	8	No
CotAD_75005	8	No
CotAD_00989	8	No
CotAD_01699	8	No
CotAD_39739	8	No
CotAD_50720	8	No
CotAD_30339	8	No
CotAD_62115	8	No
CotAD_30721	8	No
CotAD_04506	8	No
CotAD_68520	8	No
CotAD_53218	8	No
CotAD_12337	8	No
CotAD_31675	8	No
CotAD_44200	8	No
CotAD_25851	8	No
CotAD_24419	8	No
CotAD_05814	8	No
CotAD_30100	8	No
CotAD_48043	8	No
CotAD_19176	8	No
CotAD_47051	8	No
CotAD_10468	8	No
CotAD_07099	8	No
CotAD_20981	8	No
CotAD_43636	8	No
CotAD_15635	8	No
CotAD_70157	8	No
CotAD_04785	8	No
CotAD_48776	8	No
CotAD_29745	8	No
CotAD_16419	8	No
CotAD_01968	8	No
CotAD_30199	8	No
CotAD_09172	8	No
CotAD_45183	8	No
CotAD_32733	8	No
CotAD_25684	8	No
CotAD_09631	8	No
CotAD_71080	8	No
CotAD_19332	8	No
CotAD_73337	8	No
CotAD_23835	8	No
CotAD_16289	8	No
CotAD_09064	8	No
CotAD_43675	8	No
CotAD_06249	8	No
CotAD_29022	8	No
CotAD_74929	8	No
CotAD_47325	7	No
CotAD_56678	7	No
CotAD_13849	7	No
CotAD_73921	7	No
CotAD_34078	7	No
CotAD_01340	7	No
CotAD_22482	7	No
CotAD_70087	7	No
CotAD_45144	7	No
CotAD_16866	7	No
CotAD_03250	7	No
CotAD_41531	7	No
CotAD_16723	7	No
CotAD_62658	7	No
CotAD_17078	7	No
CotAD_16588	7	No
CotAD_33220	7	No
CotAD_42458	7	No
CotAD_19092	7	No
CotAD_43747	7	No
CotAD_47049	7	No
CotAD_35568	7	No
CotAD_03795	7	No
CotAD_71793	7	No
CotAD_18130	7	No
CotAD_08719	7	No
CotAD_69351	7	No
CotAD_31759	7	No
CotAD_35529	7	No
CotAD_53859	7	No
CotAD_71564	7	No
CotAD_35922	7	No
CotAD_59277	7	No
CotAD_55726	7	No
CotAD_06222	7	No
CotAD_27737	7	No
CotAD_47218	7	No
CotAD_13328	7	No
CotAD_08110	7	No
CotAD_66059	7	No
CotAD_71271	7	No
CotAD_20463	7	No
CotAD_03023	7	No
CotAD_38731	7	No
CotAD_52417	7	No
CotAD_72085	7	No
CotAD_05343	7	No
CotAD_05166	7	No
CotAD_71764	7	No
CotAD_68991	7	No
CotAD_68363	7	No
CotAD_02056	7	No
CotAD_52156	7	No
CotAD_57158	7	No
CotAD_40692	7	No
CotAD_44863	7	No
CotAD_01553	7	No
CotAD_23460	7	No
CotAD_23410	7	No
CotAD_12481	7	No
CotAD_64790	7	No
CotAD_69072	7	No
CotAD_10752	7	No
CotAD_04693	7	No
CotAD_19347	7	No
CotAD_30549	7	No
CotAD_08797	7	No
CotAD_00271	7	No
CotAD_68736	7	No
CotAD_21708	7	No
CotAD_62973	7	No
CotAD_56182	7	No
CotAD_16783	7	No
CotAD_02752	7	No
CotAD_19359	7	No
CotAD_24341	7	No
CotAD_28060	7	No
CotAD_22643	7	No
CotAD_33034	7	No
CotAD_74240	7	No
CotAD_26564	7	No
CotAD_62906	7	No
CotAD_26157	7	No
CotAD_67748	7	No
CotAD_11036	7	No
CotAD_27472	7	No
CotAD_56686	7	No
CotAD_21218	7	No
CotAD_09579	7	No
CotAD_75287	7	No
CotAD_27641	7	No
CotAD_23578	7	No
CotAD_31665	7	No
CotAD_67855	7	No
CotAD_56262	7	No
CotAD_31906	7	No
CotAD_11368	7	No
CotAD_11053	6	No
CotAD_58515	6	No
CotAD_49061	6	No
CotAD_56831	6	No
CotAD_23456	6	No
CotAD_56274	6	No
CotAD_03602	6	No
CotAD_41957	6	No
CotAD_03465	6	No
CotAD_45864	6	No
CotAD_16322	6	No
CotAD_23290	6	No
CotAD_03984	6	No
CotAD_52924	6	No
CotAD_06861	6	No
CotAD_40644	6	No
CotAD_67860	6	No
CotAD_65980	6	No
CotAD_45428	6	No
CotAD_00421	6	No
CotAD_00200	6	No
CotAD_43386	6	No
CotAD_05128	6	No
CotAD_33799	6	No
CotAD_63056	6	No
CotAD_03928	6	No
CotAD_62821	6	No
CotAD_66790	6	No
CotAD_01043	6	No
CotAD_06202	6	No
CotAD_48024	6	No
CotAD_43642	6	No
CotAD_14640	6	No
CotAD_21511	6	No
CotAD_21866	6	No
CotAD_38672	6	No
CotAD_06815	6	No
CotAD_55126	6	No
CotAD_47705	6	No
CotAD_01794	6	No
CotAD_60149	6	No
CotAD_17724	6	No
CotAD_59528	6	No
CotAD_62222	6	No
CotAD_16778	6	No
CotAD_26567	6	No
CotAD_31913	6	No
CotAD_45427	6	No
CotAD_25144	6	No
CotAD_57808	6	No
CotAD_68748	6	No
CotAD_22120	6	No
CotAD_57634	6	No
CotAD_17449	6	No
CotAD_30294	6	No
CotAD_50448	6	No
CotAD_58379	6	No
CotAD_72005	6	No
CotAD_36531	6	No
CotAD_49916	6	No
CotAD_39656	6	No
CotAD_36893	6	No
CotAD_67059	6	No
CotAD_75500	6	No
CotAD_00372	6	No
CotAD_68775	6	No
CotAD_11062	6	No
CotAD_61841	6	No
CotAD_56203	6	No
CotAD_32299	6	No
CotAD_15665	6	No
CotAD_68928	6	No
CotAD_09396	6	No
CotAD_11007	6	No
CotAD_39746	6	No
CotAD_31172	6	No
CotAD_57631	6	No
CotAD_04201	6	No
CotAD_11070	6	No
CotAD_16275	6	No
CotAD_63164	6	No
CotAD_50103	6	No
CotAD_41419	6	No
CotAD_64654	6	No
CotAD_02776	6	No
CotAD_34265	6	No
CotAD_50922	6	No
CotAD_58935	6	No
CotAD_35661	6	No
CotAD_42714	6	No
CotAD_03175	5	No
CotAD_26465	5	No
CotAD_03288	5	No
CotAD_32275	5	No
CotAD_06746	5	No
CotAD_23412	5	No
CotAD_37785	5	No
CotAD_22244	5	No
CotAD_52949	5	No
CotAD_66025	5	No
CotAD_29533	5	No
CotAD_01996	5	No
CotAD_64101	5	No
CotAD_64926	5	No
CotAD_57723	5	No
CotAD_18406	5	No
CotAD_76512	5	No
CotAD_58021	5	No
CotAD_26565	5	No
CotAD_40972	5	No
CotAD_47109	5	No
CotAD_42842	5	No
CotAD_00493	5	No
CotAD_05305	5	No
CotAD_27694	5	No
CotAD_23897	5	No
CotAD_41447	5	No
CotAD_63249	5	No
CotAD_40023	5	No
CotAD_14586	5	No
CotAD_08699	5	No
CotAD_42968	5	No
CotAD_54117	5	No
CotAD_03885	5	No
CotAD_36174	5	No
CotAD_39724	5	No
CotAD_33054	5	No
CotAD_35678	5	No
CotAD_32480	5	No
CotAD_37818	5	No
CotAD_16946	5	No
CotAD_23942	5	No
CotAD_39742	5	No
CotAD_44237	5	No
CotAD_13587	5	No
CotAD_21477	5	No
CotAD_02667	5	No
CotAD_21713	5	No
CotAD_45289	5	No
CotAD_66132	5	No
CotAD_13857	5	No
CotAD_59154	5	No
CotAD_75528	5	No
CotAD_48377	5	No
CotAD_01948	5	No
CotAD_19328	5	No
CotAD_38340	5	No
CotAD_45122	5	No
CotAD_42463	5	No
CotAD_29768	5	No
CotAD_47590	5	No
CotAD_42332	5	No
CotAD_46049	5	No
CotAD_25952	5	No
CotAD_52779	5	No
CotAD_68446	5	No
CotAD_12794	5	No
CotAD_57028	5	No
CotAD_40962	5	No
CotAD_23384	5	No
CotAD_28337	5	No
CotAD_19750	5	No
CotAD_03160	4	No
CotAD_07038	4	No
CotAD_16170	4	No
CotAD_41158	4	No
CotAD_66779	4	No
CotAD_75848	4	No
CotAD_05108	4	No
CotAD_26579	4	No
CotAD_65299	4	No
CotAD_46276	4	No
CotAD_57998	4	No
CotAD_38040	4	No
CotAD_63887	4	No
CotAD_04625	4	No
CotAD_04100	4	No
CotAD_22033	4	No
CotAD_34035	4	No
CotAD_07119	4	No
CotAD_22834	4	No
CotAD_74979	4	No
CotAD_19343	4	No
CotAD_53814	4	No
CotAD_29379	4	No
CotAD_09661	4	No
CotAD_18418	4	No
CotAD_69836	4	No
CotAD_47095	4	No
CotAD_14337	4	No
CotAD_32426	4	No
CotAD_65714	4	No
CotAD_08789	4	No
CotAD_01143	4	No
CotAD_20939	4	No
CotAD_49222	4	No
CotAD_67298	4	No
CotAD_09117	4	No
CotAD_26749	4	No
CotAD_52799	4	No
CotAD_02704	4	No
CotAD_22435	4	No
CotAD_26180	4	No
CotAD_05381	4	No
CotAD_04650	4	No
CotAD_20219	4	No
CotAD_53831	4	No
CotAD_27717	4	No
CotAD_56078	4	No
CotAD_36932	4	No
CotAD_42541	4	No
CotAD_63768	4	No
CotAD_31464	4	No
CotAD_68603	4	No
CotAD_39279	4	No
CotAD_72517	4	No
CotAD_25968	4	No
CotAD_49585	4	No
CotAD_56940	4	No
CotAD_25153	4	No
CotAD_69306	4	No
CotAD_68675	4	No
CotAD_02975	4	No
CotAD_39890	4	No
CotAD_30054	4	No
CotAD_74978	4	No
CotAD_37904	4	No
CotAD_69617	4	No
CotAD_44882	4	No
CotAD_03667	4	No
CotAD_38170	4	No
CotAD_03991	4	No
CotAD_58227	4	No
CotAD_64297	4	No
CotAD_41416	4	No
CotAD_46810	4	No
CotAD_39062	4	No
CotAD_56565	4	No
CotAD_09799	4	No
CotAD_58855	4	No
CotAD_30053	4	No
CotAD_53233	3	No
CotAD_58064	3	No
CotAD_66669	3	No
CotAD_04564	3	No
CotAD_06211	3	No
CotAD_02641	3	No
CotAD_33636	3	No
CotAD_38317	3	No
CotAD_12314	3	No
CotAD_19158	3	No
CotAD_37228	3	No
CotAD_04106	3	No
CotAD_58240	3	No
CotAD_66622	3	No
CotAD_62928	3	No
CotAD_41274	3	No
CotAD_38817	3	No
CotAD_56816	3	No
CotAD_40807	3	No
CotAD_10390	3	No
CotAD_50854	3	No
CotAD_54528	3	No
CotAD_76239	3	No
CotAD_29524	3	No
CotAD_02093	3	No
CotAD_43954	3	No
CotAD_47159	3	No
CotAD_18348	3	No
CotAD_11432	3	No
CotAD_03708	3	No
CotAD_34719	3	No
CotAD_05612	3	No
CotAD_46079	3	No
CotAD_12194	3	No
CotAD_57620	3	No
CotAD_60522	3	No
CotAD_16643	3	No
CotAD_42021	3	No
CotAD_00058	3	No
CotAD_09220	3	No
CotAD_04295	3	No
CotAD_27361	3	No
CotAD_36842	3	No
CotAD_02012	3	No
CotAD_44244	3	No
CotAD_60602	3	No
CotAD_57986	3	No
CotAD_18393	3	No
CotAD_60939	3	No
CotAD_13821	3	No
CotAD_16687	3	No
CotAD_51639	3	No
CotAD_30137	3	No
CotAD_17691	3	No
CotAD_60126	3	No
CotAD_04218	3	No
CotAD_55874	3	No
CotAD_59221	3	No
CotAD_30839	3	No
CotAD_22439	3	No
CotAD_01101	3	No
CotAD_51552	3	No
CotAD_20842	3	No
CotAD_68658	3	No
CotAD_05130	3	No
CotAD_05156	3	No
CotAD_12451	3	No
CotAD_03051	3	No
CotAD_03478	3	No
CotAD_04559	3	No
CotAD_10757	3	No
CotAD_49092	3	No
CotAD_10962	3	No
CotAD_46387	3	No
CotAD_50222	3	No
CotAD_67923	3	No
CotAD_03247	3	No
CotAD_22522	3	No
CotAD_06168	3	No
CotAD_18417	3	No
CotAD_44527	3	No
CotAD_22884	3	No
CotAD_06541	3	No
CotAD_73989	3	No
CotAD_22249	3	No
CotAD_59405	3	No
CotAD_28290	3	No
CotAD_52974	3	No
CotAD_17984	3	No
CotAD_38662	3	No
CotAD_28334	3	No
CotAD_26842	3	No
CotAD_51265	2	No
CotAD_31436	2	No
CotAD_18485	2	No
CotAD_50574	2	No
CotAD_46095	2	No
CotAD_76663	2	No
CotAD_27323	2	No
CotAD_17997	2	No
CotAD_31439	2	No
CotAD_61843	2	No
CotAD_01136	2	No
CotAD_76895	2	No
CotAD_41164	2	No
CotAD_03805	2	No
CotAD_33672	2	No
CotAD_60628	2	No
CotAD_06324	2	No
CotAD_57113	2	No
CotAD_16296	2	No
CotAD_36643	2	No
CotAD_36610	2	No
CotAD_29344	2	No
CotAD_15617	2	No
CotAD_42964	2	No
CotAD_31196	2	No
CotAD_12787	2	No
CotAD_00169	2	No
CotAD_10920	2	No
CotAD_27923	2	No
CotAD_61784	2	No
CotAD_30096	2	No
CotAD_24100	2	No
CotAD_57856	2	No
CotAD_24416	2	No
CotAD_57343	2	No
CotAD_12217	2	No
CotAD_22867	2	No
CotAD_07110	2	No
CotAD_15949	2	No
CotAD_23434	2	No
CotAD_46430	2	No
CotAD_56021	2	No
CotAD_01208	2	No
CotAD_23795	2	No
CotAD_26750	2	No
CotAD_42451	2	No
CotAD_02556	2	No
CotAD_06662	2	No
CotAD_43155	2	No
CotAD_16297	2	No
CotAD_47900	2	No
CotAD_01573	2	No
CotAD_05170	2	No
CotAD_27093	2	No
CotAD_14561	2	No
CotAD_71986	2	No
CotAD_56198	2	No
CotAD_18365	2	No
CotAD_58527	2	No
CotAD_44073	2	No
CotAD_01418	2	No
CotAD_04146	2	No
CotAD_17524	2	No
CotAD_14621	2	No
CotAD_38331	2	No
CotAD_42952	2	No
CotAD_42497	2	No
CotAD_58944	2	No
CotAD_21304	2	No
CotAD_35545	2	No
CotAD_28825	2	No
CotAD_12504	2	No
CotAD_28331	2	No
CotAD_49699	2	No
CotAD_55982	2	No
CotAD_67025	2	No
CotAD_40675	2	No
CotAD_58035	2	No
CotAD_19682	2	No
CotAD_48069	2	No
CotAD_70160	2	No
CotAD_62354	2	No
CotAD_24142	2	No
CotAD_43397	2	No
CotAD_50986	2	No
CotAD_48376	2	No
CotAD_60932	2	No
CotAD_01151	2	No
CotAD_07111	2	No
CotAD_72722	2	No
CotAD_46218	2	No
CotAD_50146	2	No
CotAD_46806	2	No
CotAD_06665	2	No
CotAD_47966	2	No
CotAD_23548	2	No
CotAD_18347	2	No
CotAD_21881	2	No
CotAD_03464	2	No
CotAD_33039	2	No
CotAD_44301	2	No
CotAD_10819	2	No
CotAD_40664	2	No
CotAD_04136	2	No
CotAD_49922	2	No
CotAD_37255	2	No
CotAD_27650	1	No
CotAD_27922	1	No
CotAD_31536	1	No
CotAD_43174	1	No
CotAD_24147	1	No
CotAD_67820	1	No
CotAD_05169	1	No
CotAD_36625	1	No
CotAD_22239	1	No
CotAD_48991	1	No
CotAD_12781	1	No
CotAD_01503	1	No
CotAD_47551	1	No
CotAD_05926	1	No
CotAD_30229	1	No
CotAD_52643	1	No
CotAD_31770	1	No
CotAD_75419	1	No
CotAD_35950	1	No
CotAD_58943	1	No
CotAD_10487	1	No
CotAD_18926	1	No
CotAD_04001	1	No
CotAD_08782	1	No
CotAD_69385	1	No
CotAD_33120	1	No
CotAD_16332	1	No
CotAD_56045	1	No
CotAD_31334	1	No
CotAD_01053	1	No
CotAD_15948	1	No
CotAD_27832	1	No
CotAD_56489	1	No
CotAD_54304	1	No
CotAD_37583	1	No
CotAD_64296	1	No
CotAD_74675	1	No
CotAD_27352	1	No
CotAD_75871	1	No
CotAD_38612	1	No
CotAD_32773	1	No
CotAD_62940	1	No
CotAD_62375	1	No
CotAD_12941	1	No
CotAD_24321	1	No
CotAD_33218	1	No
CotAD_23571	1	No
CotAD_27509	1	No
CotAD_03922	1	No
CotAD_71835	1	No
CotAD_33121	1	No
CotAD_61497	1	No
CotAD_22019	1	No
CotAD_56310	1	No
CotAD_31737	1	No
CotAD_45116	1	No
CotAD_65302	1	No
CotAD_04590	1	No
CotAD_26734	1	No
CotAD_30658	1	No
CotAD_36546	1	No
CotAD_59425	1	No
CotAD_02294	1	No
CotAD_12991	1	No
CotAD_22403	1	No
CotAD_35648	1	No
CotAD_21475	1	No
CotAD_43746	1	No
CotAD_11723	1	No
CotAD_37799	1	No
CotAD_27075	1	No
CotAD_27651	1	No
CotAD_12466	1	No
CotAD_74641	1	No
CotAD_17632	1	No
CotAD_05318	1	No
CotAD_22026	1	No
CotAD_47544	1	No
CotAD_67622	1	No
CotAD_08200	1	No
CotAD_21512	1	No
CotAD_37808	1	No
CotAD_58003	1	No
CotAD_57520	1	No
CotAD_21911	1	No
CotAD_04417	1	No
CotAD_54375	1	No
CotAD_08674	1	No
CotAD_36836	1	No
CotAD_46060	1	No
CotAD_03911	1	No
CotAD_73587	1	No
CotAD_09102	1	No
CotAD_16264	1	No
CotAD_29182	1	No

## Sheet: CC in the network
Gene	CC
CotAD_45144	1
CotAD_38672	1
CotAD_00372	1
CotAD_03175	1
CotAD_26465	1
CotAD_08699	1
CotAD_23942	1
CotAD_39742	1
CotAD_66132	1
CotAD_16170	1
CotAD_41158	1
CotAD_04625	1
CotAD_22834	1
CotAD_74979	1
CotAD_32426	1
CotAD_65714	1
CotAD_08789	1
CotAD_49222	1
CotAD_63768	1
CotAD_68603	1
CotAD_39890	1
CotAD_58064	1
CotAD_66669	1
CotAD_04564	1
CotAD_06211	1
CotAD_02641	1
CotAD_33636	1
CotAD_38817	1
CotAD_50854	1
CotAD_54528	1
CotAD_76239	1
CotAD_43954	1
CotAD_47159	1
CotAD_18348	1
CotAD_03708	1
CotAD_12194	1
CotAD_57620	1
CotAD_09220	1
CotAD_36842	1
CotAD_02012	1
CotAD_60602	1
CotAD_60939	1
CotAD_30137	1
CotAD_22439	1
CotAD_03478	1
CotAD_10962	1
CotAD_46387	1
CotAD_50222	1
CotAD_06168	1
CotAD_18417	1
CotAD_51265	1
CotAD_31436	1
CotAD_18485	1
CotAD_50574	1
CotAD_46095	1
CotAD_76663	1
CotAD_27323	1
CotAD_31439	1
CotAD_61843	1
CotAD_01136	1
CotAD_76895	1
CotAD_41164	1
CotAD_03805	1
CotAD_33672	1
CotAD_60628	1
CotAD_06324	1
CotAD_57113	1
CotAD_16296	1
CotAD_29344	1
CotAD_15617	1
CotAD_42964	1
CotAD_31196	1
CotAD_12787	1
CotAD_00169	1
CotAD_27923	1
CotAD_61784	1
CotAD_24100	1
CotAD_24416	1
CotAD_57343	1
CotAD_15949	1
CotAD_23434	1
CotAD_46430	1
CotAD_01208	1
CotAD_23795	1
CotAD_26750	1
CotAD_42451	1
CotAD_02556	1
CotAD_06662	1
CotAD_43155	1
CotAD_16297	1
CotAD_47900	1
CotAD_05170	1
CotAD_27093	1
CotAD_14561	1
CotAD_56198	1
CotAD_18365	1
CotAD_58527	1
CotAD_01418	1
CotAD_04146	1
CotAD_17524	1
CotAD_14621	1
CotAD_38331	1
CotAD_42952	1
CotAD_42497	1
CotAD_58944	1
CotAD_21304	1
CotAD_35545	1
CotAD_28331	1
CotAD_49699	1
CotAD_55982	1
CotAD_40675	1
CotAD_48376	1
CotAD_60932	1
CotAD_07111	1
CotAD_72722	1
CotAD_46218	1
CotAD_50146	1
CotAD_06665	1
CotAD_18347	1
CotAD_33039	1
CotAD_10819	1
CotAD_40664	1
CotAD_44200	0.964286
CotAD_39055	0.933333
CotAD_64804	0.933333
CotAD_03465	0.933333
CotAD_45864	0.933333
CotAD_63056	0.933333
CotAD_01043	0.933333
CotAD_06202	0.933333
CotAD_60149	0.933333
CotAD_22120	0.933333
CotAD_16325	0.928571
CotAD_65987	0.928571
CotAD_47325	0.904762
CotAD_56678	0.904762
CotAD_34078	0.904762
CotAD_35529	0.904762
CotAD_64101	0.9
CotAD_26565	0.9
CotAD_23897	0.9
CotAD_16946	0.9
CotAD_52779	0.9
CotAD_24419	0.892857
CotAD_37664	0.888889
CotAD_13961	0.884615
CotAD_72548	0.884615
CotAD_43814	0.884615
CotAD_38483	0.878788
CotAD_03004	0.866667
CotAD_72726	0.866667
CotAD_06861	0.866667
CotAD_40644	0.866667
CotAD_62821	0.866667
CotAD_66790	0.866667
CotAD_45427	0.866667
CotAD_11007	0.866667
CotAD_42093	0.858974
CotAD_72052	0.857143
CotAD_68520	0.857143
CotAD_03250	0.857143
CotAD_41531	0.857143
CotAD_69351	0.857143
CotAD_59277	0.857143
CotAD_57158	0.857143
CotAD_10752	0.857143
CotAD_19347	0.857143
CotAD_12944	0.854545
CotAD_24929	0.848485
CotAD_62293	0.844444
CotAD_01755	0.838095
CotAD_54533	0.838095
CotAD_65084	0.836842
CotAD_55984	0.836364
CotAD_66056	0.836364
CotAD_26989	0.833333
CotAD_14900	0.833333
CotAD_58020	0.833333
CotAD_31159	0.833333
CotAD_38040	0.833333
CotAD_63887	0.833333
CotAD_20219	0.833333
CotAD_56078	0.833333
CotAD_56565	0.833333
CotAD_09799	0.833333
CotAD_04605	0.822222
CotAD_42718	0.822222
CotAD_22770	0.821429
CotAD_49055	0.821429
CotAD_34364	0.821429
CotAD_34805	0.821429
CotAD_50720	0.821429
CotAD_68157	0.820513
CotAD_16579	0.818182
CotAD_10980	0.818182
CotAD_01340	0.809524
CotAD_16723	0.809524
CotAD_35568	0.809524
CotAD_03795	0.809524
CotAD_71793	0.809524
CotAD_30549	0.809524
CotAD_66304	0.807692
CotAD_06616	0.805556
CotAD_54440	0.805556
CotAD_05887	0.805556
CotAD_17721	0.805556
CotAD_72534	0.805556
CotAD_66017	0.805556
CotAD_08471	0.804762
CotAD_64365	0.80303
CotAD_02960	0.80303
CotAD_23778	0.8
CotAD_03602	0.8
CotAD_41957	0.8
CotAD_23290	0.8
CotAD_00200	0.8
CotAD_03288	0.8
CotAD_32275	0.8
CotAD_64926	0.8
CotAD_47109	0.8
CotAD_42842	0.8
CotAD_42332	0.8
CotAD_51518	0.791209
CotAD_29816	0.787879
CotAD_01074	0.787879
CotAD_51907	0.787879
CotAD_21639	0.785714
CotAD_14858	0.785714
CotAD_60415	0.785714
CotAD_04010	0.785714
CotAD_75005	0.785714
CotAD_24298	0.781818
CotAD_28053	0.781818
CotAD_58614	0.78022
CotAD_32003	0.777778
CotAD_73820	0.777778
CotAD_49595	0.777778
CotAD_32297	0.777778
CotAD_11389	0.777778
CotAD_60837	0.774892
CotAD_59587	0.771429
CotAD_36009	0.769231
CotAD_20459	0.769231
CotAD_41439	0.766667
CotAD_14542	0.763636
CotAD_22801	0.761905
CotAD_02873	0.761905
CotAD_71802	0.761905
CotAD_33220	0.761905
CotAD_42458	0.761905
CotAD_35922	0.761905
CotAD_68991	0.761905
CotAD_47113	0.758242
CotAD_34151	0.758242
CotAD_16483	0.758242
CotAD_03660	0.757576
CotAD_55408	0.757576
CotAD_10418	0.757353
CotAD_05393	0.75641
CotAD_13605	0.75641
CotAD_73235	0.753247
CotAD_13224	0.752381
CotAD_34215	0.752381
CotAD_13626	0.75
CotAD_02567	0.75
CotAD_21005	0.75
CotAD_48309	0.75
CotAD_08033	0.75
CotAD_21023	0.75
CotAD_01518	0.75
CotAD_38471	0.75
CotAD_32055	0.75
CotAD_01699	0.75
CotAD_19176	0.75
CotAD_48776	0.75
CotAD_45183	0.75
CotAD_16289	0.75
CotAD_20731	0.747036
CotAD_34518	0.745455
CotAD_39066	0.745455
CotAD_09089	0.745455
CotAD_74084	0.74269
CotAD_11074	0.742647
CotAD_56311	0.742424
CotAD_12493	0.741667
CotAD_65716	0.733333
CotAD_04606	0.733333
CotAD_10399	0.733333
CotAD_37238	0.733333
CotAD_41896	0.733333
CotAD_26686	0.733333
CotAD_35552	0.733333
CotAD_51050	0.733333
CotAD_38079	0.733333
CotAD_59705	0.733333
CotAD_11053	0.733333
CotAD_58515	0.733333
CotAD_52924	0.733333
CotAD_17724	0.733333
CotAD_31913	0.733333
CotAD_36893	0.733333
CotAD_05931	0.732026
CotAD_50231	0.728261
CotAD_58331	0.727513
CotAD_13977	0.727273
CotAD_66529	0.727273
CotAD_12320	0.727273
CotAD_58945	0.727273
CotAD_10173	0.727273
CotAD_31032	0.727273
CotAD_10540	0.725275
CotAD_24116	0.725275
CotAD_14570	0.725275
CotAD_34195	0.725275
CotAD_36519	0.725275
CotAD_32219	0.722222
CotAD_18969	0.720588
CotAD_67509	0.719048
CotAD_40388	0.717949
CotAD_12897	0.717949
CotAD_14568	0.716667
CotAD_46685	0.716667
CotAD_24250	0.714286
CotAD_10744	0.714286
CotAD_11025	0.714286
CotAD_04390	0.714286
CotAD_15894	0.714286
CotAD_35646	0.714286
CotAD_02617	0.714286
CotAD_23409	0.714286
CotAD_53218	0.714286
CotAD_25851	0.714286
CotAD_71080	0.714286
CotAD_13849	0.714286
CotAD_73921	0.714286
CotAD_22482	0.714286
CotAD_16866	0.714286
CotAD_27737	0.714286
CotAD_13328	0.714286
CotAD_71271	0.714286
CotAD_03023	0.714286
CotAD_68363	0.714286
CotAD_01553	0.714286
CotAD_19503	0.713235
CotAD_07411	0.712418
CotAD_47976	0.711111
CotAD_49204	0.711111
CotAD_28299	0.711111
CotAD_53678	0.710526
CotAD_29537	0.710345
CotAD_50696	0.710345
CotAD_16856	0.709091
CotAD_58811	0.709091
CotAD_66604	0.709091
CotAD_53253	0.707692
CotAD_59619	0.707692
CotAD_03421	0.706667
CotAD_36391	0.706667
CotAD_42283	0.705128
CotAD_75503	0.704762
CotAD_47466	0.704762
CotAD_71055	0.704762
CotAD_45200	0.703297
CotAD_52791	0.703297
CotAD_73924	0.703297
CotAD_01160	0.701754
CotAD_62343	0.7
CotAD_69695	0.7
CotAD_58425	0.7
CotAD_55987	0.7
CotAD_48418	0.7
CotAD_06746	0.7
CotAD_52949	0.7
CotAD_66025	0.7
CotAD_29533	0.7
CotAD_01996	0.7
CotAD_57723	0.7
CotAD_40972	0.7
CotAD_40023	0.7
CotAD_35678	0.7
CotAD_13587	0.7
CotAD_21477	0.7
CotAD_75528	0.7
CotAD_42463	0.7
CotAD_03971	0.698462
CotAD_13612	0.69697
CotAD_12400	0.695238
CotAD_06964	0.695238
CotAD_51648	0.695238
CotAD_02700	0.694444
CotAD_52342	0.694444
CotAD_10867	0.694444
CotAD_13401	0.694444
CotAD_50940	0.692473
CotAD_30868	0.692308
CotAD_42471	0.692308
CotAD_06347	0.692308
CotAD_43579	0.692308
CotAD_65896	0.691667
CotAD_39910	0.691667
CotAD_50805	0.691176
CotAD_23122	0.690909
CotAD_57857	0.690323
CotAD_04533	0.688889
CotAD_24916	0.688889
CotAD_38997	0.688889
CotAD_55925	0.688889
CotAD_22832	0.688889
CotAD_01680	0.688889
CotAD_22057	0.686275
CotAD_06946	0.685185
CotAD_57529	0.684211
CotAD_20696	0.683333
CotAD_31002	0.68254
CotAD_08502	0.681818
CotAD_20242	0.681818
CotAD_60103	0.681818
CotAD_74247	0.681818
CotAD_24980	0.681818
CotAD_22725	0.681818
CotAD_10461	0.681319
CotAD_10810	0.681159
CotAD_33045	0.680952
CotAD_53610	0.680912
CotAD_65355	0.679739
CotAD_12192	0.678571
CotAD_38089	0.678571
CotAD_03151	0.678571
CotAD_04636	0.678571
CotAD_16288	0.678571
CotAD_23373	0.678571
CotAD_04506	0.678571
CotAD_20981	0.678571
CotAD_15635	0.678571
CotAD_32733	0.678571
CotAD_35164	0.67734
CotAD_17915	0.676667
CotAD_42441	0.67619
CotAD_37713	0.67619
CotAD_03505	0.67619
CotAD_02024	0.675325
CotAD_29566	0.675
CotAD_01019	0.675
CotAD_22285	0.673203
CotAD_10463	0.672727
CotAD_18860	0.672727
CotAD_43219	0.672727
CotAD_21951	0.670968
CotAD_03423	0.67033
CotAD_52257	0.67033
CotAD_13578	0.67033
CotAD_58750	0.67033
CotAD_47669	0.67033
CotAD_44589	0.67033
CotAD_06980	0.669118
CotAD_30209	0.668421
CotAD_51152	0.666667
CotAD_05132	0.666667
CotAD_36737	0.666667
CotAD_05308	0.666667
CotAD_45009	0.666667
CotAD_00104	0.666667
CotAD_02396	0.666667
CotAD_32768	0.666667
CotAD_75439	0.666667
CotAD_16320	0.666667
CotAD_36000	0.666667
CotAD_19307	0.666667
CotAD_64787	0.666667
CotAD_27508	0.666667
CotAD_63770	0.666667
CotAD_04162	0.666667
CotAD_47361	0.666667
CotAD_53731	0.666667
CotAD_08787	0.666667
CotAD_00390	0.666667
CotAD_02663	0.666667
CotAD_27706	0.666667
CotAD_43034	0.666667
CotAD_23413	0.666667
CotAD_74175	0.666667
CotAD_15671	0.666667
CotAD_21252	0.666667
CotAD_17044	0.666667
CotAD_04609	0.666667
CotAD_17975	0.666667
CotAD_02756	0.666667
CotAD_62658	0.666667
CotAD_19092	0.666667
CotAD_43747	0.666667
CotAD_47049	0.666667
CotAD_53859	0.666667
CotAD_71564	0.666667
CotAD_06222	0.666667
CotAD_08110	0.666667
CotAD_66059	0.666667
CotAD_20463	0.666667
CotAD_05166	0.666667
CotAD_69072	0.666667
CotAD_02752	0.666667
CotAD_49061	0.666667
CotAD_56831	0.666667
CotAD_45428	0.666667
CotAD_33799	0.666667
CotAD_48024	0.666667
CotAD_55126	0.666667
CotAD_57808	0.666667
CotAD_68748	0.666667
CotAD_50448	0.666667
CotAD_11062	0.666667
CotAD_31172	0.666667
CotAD_50103	0.666667
CotAD_03160	0.666667
CotAD_07038	0.666667
CotAD_66779	0.666667
CotAD_75848	0.666667
CotAD_05108	0.666667
CotAD_26579	0.666667
CotAD_04100	0.666667
CotAD_34035	0.666667
CotAD_19343	0.666667
CotAD_53814	0.666667
CotAD_29379	0.666667
CotAD_09661	0.666667
CotAD_18418	0.666667
CotAD_01143	0.666667
CotAD_20939	0.666667
CotAD_26749	0.666667
CotAD_52799	0.666667
CotAD_22435	0.666667
CotAD_26180	0.666667
CotAD_04650	0.666667
CotAD_53831	0.666667
CotAD_27717	0.666667
CotAD_42541	0.666667
CotAD_39279	0.666667
CotAD_72517	0.666667
CotAD_49585	0.666667
CotAD_56940	0.666667
CotAD_25153	0.666667
CotAD_02975	0.666667
CotAD_69617	0.666667
CotAD_44882	0.666667
CotAD_38170	0.666667
CotAD_53233	0.666667
CotAD_38317	0.666667
CotAD_12314	0.666667
CotAD_19158	0.666667
CotAD_37228	0.666667
CotAD_04106	0.666667
CotAD_66622	0.666667
CotAD_41274	0.666667
CotAD_56816	0.666667
CotAD_40807	0.666667
CotAD_10390	0.666667
CotAD_16643	0.666667
CotAD_42021	0.666667
CotAD_00058	0.666667
CotAD_27361	0.666667
CotAD_44244	0.666667
CotAD_16687	0.666667
CotAD_51639	0.666667
CotAD_60126	0.666667
CotAD_20842	0.666667
CotAD_12451	0.666667
CotAD_67923	0.666667
CotAD_22249	0.666667
CotAD_59405	0.666667
CotAD_08439	0.664615
CotAD_55587	0.663158
CotAD_59599	0.660819
CotAD_14639	0.660099
CotAD_56295	0.660079
CotAD_43185	0.659341
CotAD_36170	0.659341
CotAD_58236	0.658333
CotAD_59384	0.658333
CotAD_05158	0.658333
CotAD_00317	0.657895
CotAD_53688	0.654971
CotAD_52234	0.654545
CotAD_20944	0.654545
CotAD_54749	0.654545
CotAD_19758	0.654545
CotAD_63713	0.654412
CotAD_67579	0.653846
CotAD_38809	0.653846
CotAD_34487	0.65368
CotAD_18166	0.653595
CotAD_68949	0.653595
CotAD_25658	0.653595
CotAD_02785	0.652632
CotAD_54653	0.652174
CotAD_05456	0.651515
CotAD_36398	0.651515
CotAD_36930	0.651515
CotAD_01528	0.651515
CotAD_44282	0.651515
CotAD_34146	0.651515
CotAD_38136	0.651515
CotAD_38654	0.651515
CotAD_06666	0.651515
CotAD_28030	0.651515
CotAD_34655	0.65
CotAD_50975	0.65
CotAD_10114	0.65
CotAD_38689	0.648352
CotAD_56056	0.648221
CotAD_54302	0.647059
CotAD_31054	0.647059
CotAD_41100	0.644928
CotAD_66425	0.644928
CotAD_58109	0.644444
CotAD_32212	0.644444
CotAD_59975	0.644444
CotAD_44099	0.644269
CotAD_58127	0.643145
CotAD_04732	0.642857
CotAD_29832	0.642857
CotAD_01482	0.642857
CotAD_04558	0.642857
CotAD_58536	0.642857
CotAD_31791	0.642857
CotAD_30100	0.642857
CotAD_10468	0.642857
CotAD_16353	0.642105
CotAD_52102	0.642105
CotAD_11727	0.642105
CotAD_39361	0.642105
CotAD_02961	0.641667
CotAD_50924	0.641667
CotAD_36226	0.641667
CotAD_21960	0.641667
CotAD_59468	0.641667
CotAD_22035	0.641304
CotAD_42753	0.641026
CotAD_39029	0.641026
CotAD_53871	0.641026
CotAD_28376	0.639706
CotAD_57629	0.638889
CotAD_37830	0.638889
CotAD_05274	0.638889
CotAD_47160	0.638889
CotAD_05496	0.638889
CotAD_46581	0.638889
CotAD_03552	0.637427
CotAD_03480	0.637427
CotAD_36553	0.637363
CotAD_12046	0.637363
CotAD_16287	0.637363
CotAD_15869	0.636364
CotAD_32278	0.636364
CotAD_64686	0.636364
CotAD_12851	0.636364
CotAD_71410	0.636364
CotAD_03316	0.636364
CotAD_10932	0.636364
CotAD_11449	0.636364
CotAD_17527	0.636364
CotAD_59879	0.636364
CotAD_48389	0.636364
CotAD_32774	0.634581
CotAD_10164	0.633987
CotAD_14906	0.633987
CotAD_20503	0.633333
CotAD_29103	0.633333
CotAD_10797	0.633333
CotAD_34275	0.633333
CotAD_15814	0.632411
CotAD_17422	0.632411
CotAD_74470	0.632353
CotAD_28224	0.632353
CotAD_22095	0.632258
CotAD_44067	0.631579
CotAD_06876	0.62963
CotAD_56307	0.62963
CotAD_54122	0.628571
CotAD_03112	0.628571
CotAD_68035	0.628571
CotAD_08590	0.628205
CotAD_58683	0.627451
CotAD_33265	0.627451
CotAD_53752	0.626374
CotAD_63870	0.626374
CotAD_33355	0.626374
CotAD_42722	0.625
CotAD_27774	0.625
CotAD_66961	0.625
CotAD_63065	0.623656
CotAD_35924	0.623377
CotAD_06601	0.622222
CotAD_11730	0.622222
CotAD_74693	0.622222
CotAD_42254	0.622222
CotAD_41509	0.622222
CotAD_33429	0.622222
CotAD_47384	0.622222
CotAD_06789	0.622222
CotAD_46764	0.622222
CotAD_70574	0.622222
CotAD_32270	0.622222
CotAD_62262	0.621849
CotAD_47518	0.621212
CotAD_50104	0.621212
CotAD_57826	0.621212
CotAD_30685	0.621212
CotAD_38658	0.621212
CotAD_53321	0.620915
CotAD_41631	0.620915
CotAD_38296	0.619883
CotAD_28253	0.619883
CotAD_60626	0.619883
CotAD_44219	0.619565
CotAD_24019	0.619048
CotAD_18130	0.619048
CotAD_05343	0.619048
CotAD_52156	0.619048
CotAD_23410	0.619048
CotAD_46508	0.618487
CotAD_24107	0.618182
CotAD_29347	0.618182
CotAD_16559	0.618182
CotAD_08552	0.618182
CotAD_68136	0.618182
CotAD_66022	0.617647
CotAD_58764	0.617647
CotAD_51908	0.617647
CotAD_64974	0.617204
CotAD_35993	0.616667
CotAD_53245	0.616667
CotAD_08460	0.616667
CotAD_31509	0.615789
CotAD_72070	0.615385
CotAD_12476	0.615385
CotAD_29793	0.615385
CotAD_76002	0.615385
CotAD_25988	0.615385
CotAD_49915	0.615385
CotAD_03875	0.615385
CotAD_13185	0.615385
CotAD_07386	0.614035
CotAD_74388	0.613333
CotAD_19476	0.613333
CotAD_02703	0.611111
CotAD_19321	0.611111
CotAD_59460	0.611111
CotAD_13674	0.611111
CotAD_68452	0.611111
CotAD_58878	0.611111
CotAD_39083	0.611111
CotAD_60400	0.61039
CotAD_09047	0.610294
CotAD_13030	0.609524
CotAD_57563	0.609524
CotAD_19376	0.609524
CotAD_46481	0.609524
CotAD_03220	0.609524
CotAD_00165	0.608466
CotAD_02669	0.608333
CotAD_14814	0.608187
CotAD_04214	0.607843
CotAD_59704	0.607843
CotAD_56175	0.607843
CotAD_31528	0.607143
CotAD_65059	0.607143
CotAD_35407	0.607143
CotAD_69407	0.607143
CotAD_39739	0.607143
CotAD_62115	0.607143
CotAD_07099	0.607143
CotAD_09064	0.607143
CotAD_19040	0.606855
CotAD_55727	0.606061
CotAD_02537	0.606061
CotAD_05195	0.606061
CotAD_44061	0.606061
CotAD_57625	0.604396
CotAD_61258	0.604396
CotAD_68239	0.604396
CotAD_71360	0.604396
CotAD_49662	0.604396
CotAD_31581	0.604396
CotAD_30984	0.604396
CotAD_16219	0.604396
CotAD_00306	0.603175
CotAD_09309	0.602564
CotAD_07080	0.602564
CotAD_52139	0.602339
CotAD_05511	0.601449
CotAD_76372	0.6
CotAD_04352	0.6
CotAD_25878	0.6
CotAD_04202	0.6
CotAD_68343	0.6
CotAD_34486	0.6
CotAD_52074	0.6
CotAD_62823	0.6
CotAD_61031	0.6
CotAD_51545	0.6
CotAD_31531	0.6
CotAD_68507	0.6
CotAD_47638	0.6
CotAD_02723	0.6
CotAD_71614	0.6
CotAD_33053	0.6
CotAD_18092	0.6
CotAD_12195	0.6
CotAD_03880	0.6
CotAD_58485	0.6
CotAD_02639	0.6
CotAD_43386	0.6
CotAD_43642	0.6
CotAD_14640	0.6
CotAD_47705	0.6
CotAD_59528	0.6
CotAD_62222	0.6
CotAD_17449	0.6
CotAD_72005	0.6
CotAD_67059	0.6
CotAD_32299	0.6
CotAD_09396	0.6
CotAD_57631	0.6
CotAD_11070	0.6
CotAD_42714	0.6
CotAD_22244	0.6
CotAD_18406	0.6
CotAD_00493	0.6
CotAD_05305	0.6
CotAD_41447	0.6
CotAD_63249	0.6
CotAD_14586	0.6
CotAD_42968	0.6
CotAD_44237	0.6
CotAD_21713	0.6
CotAD_45122	0.6
CotAD_12794	0.6
CotAD_38632	0.597403
CotAD_64084	0.596491
CotAD_58434	0.596491
CotAD_06348	0.594771
CotAD_73368	0.593407
CotAD_68040	0.593407
CotAD_06853	0.593407
CotAD_13278	0.591667
CotAD_02326	0.590909
CotAD_10764	0.590909
CotAD_05313	0.590909
CotAD_53682	0.590909
CotAD_30555	0.590476
CotAD_52693	0.590476
CotAD_00416	0.590476
CotAD_52031	0.590476
CotAD_31051	0.590476
CotAD_47543	0.590476
CotAD_12317	0.589947
CotAD_28066	0.589744
CotAD_14297	0.589744
CotAD_03128	0.589744
CotAD_69356	0.588235
CotAD_16179	0.588235
CotAD_17168	0.588235
CotAD_41266	0.586207
CotAD_60251	0.584416
CotAD_01506	0.584211
CotAD_35489	0.584046
CotAD_34652	0.583333
CotAD_74396	0.583333
CotAD_04315	0.583333
CotAD_12177	0.583333
CotAD_54199	0.583333
CotAD_14593	0.583333
CotAD_39851	0.583333
CotAD_04715	0.583333
CotAD_19140	0.583333
CotAD_74542	0.583193
CotAD_53500	0.582418
CotAD_33024	0.582418
CotAD_24152	0.582418
CotAD_10511	0.581818
CotAD_06177	0.581818
CotAD_70568	0.581818
CotAD_18402	0.581818
CotAD_53764	0.581818
CotAD_66052	0.581699
CotAD_25151	0.581197
CotAD_18998	0.580952
CotAD_06200	0.580952
CotAD_38049	0.580952
CotAD_69714	0.580952
CotAD_14572	0.580882
CotAD_01457	0.580882
CotAD_29032	0.580882
CotAD_66334	0.578947
CotAD_26455	0.577778
CotAD_22841	0.577778
CotAD_36733	0.577778
CotAD_22779	0.577778
CotAD_66303	0.576923
CotAD_02832	0.576923
CotAD_35536	0.576923
CotAD_30994	0.576923
CotAD_03834	0.576923
CotAD_04093	0.576923
CotAD_29072	0.57619
CotAD_17457	0.575758
CotAD_47514	0.575758
CotAD_68143	0.575758
CotAD_30784	0.575758
CotAD_40817	0.575758
CotAD_57171	0.575758
CotAD_41758	0.575758
CotAD_21978	0.575758
CotAD_12917	0.575163
CotAD_57340	0.574074
CotAD_30744	0.571429
CotAD_43332	0.571429
CotAD_18344	0.571429
CotAD_13715	0.571429
CotAD_20143	0.571429
CotAD_09080	0.571429
CotAD_35675	0.571429
CotAD_24215	0.571429
CotAD_38357	0.571429
CotAD_30339	0.571429
CotAD_30721	0.571429
CotAD_12337	0.571429
CotAD_31675	0.571429
CotAD_05814	0.571429
CotAD_30199	0.571429
CotAD_06249	0.571429
CotAD_70087	0.571429
CotAD_08719	0.571429
CotAD_31759	0.571429
CotAD_55726	0.571429
CotAD_02056	0.571429
CotAD_44863	0.571429
CotAD_12481	0.571429
CotAD_16783	0.571429
CotAD_27472	0.571429
CotAD_56262	0.571429
CotAD_10502	0.57
CotAD_39019	0.56917
CotAD_47403	0.568627
CotAD_32171	0.568421
CotAD_12174	0.567251
CotAD_55716	0.5671
CotAD_37872	0.566667
CotAD_15627	0.566667
CotAD_66914	0.566176
CotAD_36732	0.566176
CotAD_50328	0.564103
CotAD_72212	0.564103
CotAD_49156	0.564103
CotAD_75311	0.564103
CotAD_13714	0.564103
CotAD_19741	0.564103
CotAD_10493	0.563636
CotAD_31506	0.563636
CotAD_65398	0.563636
CotAD_52657	0.561905
CotAD_14594	0.561905
CotAD_33244	0.561594
CotAD_39030	0.561404
CotAD_16210	0.561254
CotAD_05767	0.561254
CotAD_15951	0.560606
CotAD_07481	0.560606
CotAD_34165	0.56044
CotAD_38349	0.56044
CotAD_08452	0.56044
CotAD_45439	0.56044
CotAD_04622	0.558824
CotAD_54714	0.558333
CotAD_03261	0.558333
CotAD_64381	0.558333
CotAD_11793	0.558333
CotAD_29058	0.557895
CotAD_04097	0.555556
CotAD_12047	0.555556
CotAD_25811	0.555556
CotAD_01490	0.555556
CotAD_34093	0.555556
CotAD_47385	0.555556
CotAD_62732	0.555556
CotAD_11344	0.555556
CotAD_63924	0.555556
CotAD_39723	0.555556
CotAD_65202	0.555556
CotAD_20044	0.555556
CotAD_30667	0.555556
CotAD_38163	0.555556
CotAD_01130	0.552585
CotAD_43215	0.552381
CotAD_42796	0.552381
CotAD_16359	0.552381
CotAD_46681	0.552381
CotAD_30885	0.551471
CotAD_69981	0.551282
CotAD_16572	0.551282
CotAD_31765	0.551282
CotAD_44676	0.55
CotAD_08678	0.549784
CotAD_01065	0.549708
CotAD_62432	0.549708
CotAD_21267	0.549708
CotAD_15924	0.549451
CotAD_44230	0.549451
CotAD_38099	0.547368
CotAD_04022	0.546237
CotAD_16767	0.545455
CotAD_71259	0.545455
CotAD_61847	0.545455
CotAD_68659	0.545455
CotAD_51228	0.545455
CotAD_17552	0.545455
CotAD_51331	0.545455
CotAD_24927	0.545455
CotAD_18927	0.545455
CotAD_60970	0.545455
CotAD_28023	0.542857
CotAD_50233	0.542484
CotAD_21382	0.542484
CotAD_19282	0.541667
CotAD_29772	0.538462
CotAD_13580	0.538462
CotAD_36355	0.538462
CotAD_36857	0.538462
CotAD_39012	0.536797
CotAD_47446	0.536765
CotAD_17520	0.536232
CotAD_11037	0.535714
CotAD_30147	0.535714
CotAD_04785	0.535714
CotAD_16419	0.535714
CotAD_09172	0.535714
CotAD_19332	0.535714
CotAD_44288	0.533333
CotAD_71946	0.533333
CotAD_61985	0.533333
CotAD_03551	0.533333
CotAD_58552	0.533333
CotAD_05647	0.533333
CotAD_51044	0.533333
CotAD_20131	0.533333
CotAD_69305	0.533333
CotAD_16578	0.533333
CotAD_66309	0.533333
CotAD_20949	0.533333
CotAD_68147	0.533333
CotAD_23456	0.533333
CotAD_56274	0.533333
CotAD_16322	0.533333
CotAD_67860	0.533333
CotAD_65980	0.533333
CotAD_00421	0.533333
CotAD_05128	0.533333
CotAD_03928	0.533333
CotAD_21866	0.533333
CotAD_01794	0.533333
CotAD_26567	0.533333
CotAD_30294	0.533333
CotAD_39656	0.533333
CotAD_75500	0.533333
CotAD_47114	0.530303
CotAD_30642	0.530303
CotAD_09599	0.530303
CotAD_43769	0.529412
CotAD_50238	0.527778
CotAD_38159	0.527778
CotAD_41194	0.527778
CotAD_27346	0.527778
CotAD_44355	0.527778
CotAD_30136	0.527778
CotAD_21986	0.527778
CotAD_44986	0.527778
CotAD_68030	0.527273
CotAD_52479	0.527273
CotAD_00400	0.527273
CotAD_37731	0.527273
CotAD_52443	0.527273
CotAD_30996	0.527066
CotAD_39421	0.526316
CotAD_36810	0.526316
CotAD_66877	0.526316
CotAD_02612	0.525
CotAD_17078	0.52381
CotAD_38731	0.52381
CotAD_52417	0.52381
CotAD_71764	0.52381
CotAD_40692	0.52381
CotAD_64790	0.52381
CotAD_21708	0.52381
CotAD_62973	0.52381
CotAD_26157	0.52381
CotAD_11036	0.52381
CotAD_35389	0.522876
CotAD_39749	0.52
CotAD_76155	0.516667
CotAD_28921	0.516667
CotAD_01125	0.516484
CotAD_06297	0.516484
CotAD_03106	0.516484
CotAD_20464	0.516484
CotAD_63889	0.51634
CotAD_43999	0.51634
CotAD_53763	0.515152
CotAD_13790	0.515152
CotAD_48252	0.515152
CotAD_58990	0.515152
CotAD_40994	0.515152
CotAD_19390	0.514706
CotAD_16865	0.514706
CotAD_04694	0.514706
CotAD_54717	0.514286
CotAD_12278	0.513834
CotAD_01155	0.512821
CotAD_20218	0.512821
CotAD_72808	0.512821
CotAD_62953	0.511111
CotAD_03322	0.511111
CotAD_14521	0.511111
CotAD_16316	0.511111
CotAD_38135	0.511111
CotAD_06942	0.511111
CotAD_50874	0.511111
CotAD_33441	0.511111
CotAD_22231	0.509804
CotAD_11027	0.509091
CotAD_07795	0.509091
CotAD_54720	0.509091
CotAD_14819	0.508333
CotAD_18421	0.507353
CotAD_65680	0.507353
CotAD_03533	0.505495
CotAD_08696	0.504762
CotAD_09740	0.504615
CotAD_22698	0.502924
CotAD_53232	0.5
CotAD_55531	0.5
CotAD_08713	0.5
CotAD_04655	0.5
CotAD_50552	0.5
CotAD_10936	0.5
CotAD_37815	0.5
CotAD_22742	0.5
CotAD_56745	0.5
CotAD_59678	0.5
CotAD_54407	0.5
CotAD_02980	0.5
CotAD_47051	0.5
CotAD_70157	0.5
CotAD_01968	0.5
CotAD_23412	0.5
CotAD_37785	0.5
CotAD_03885	0.5
CotAD_37818	0.5
CotAD_02667	0.5
CotAD_45289	0.5
CotAD_59154	0.5
CotAD_25952	0.5
CotAD_57028	0.5
CotAD_65299	0.5
CotAD_57998	0.5
CotAD_22033	0.5
CotAD_47095	0.5
CotAD_67298	0.5
CotAD_09117	0.5
CotAD_02704	0.5
CotAD_05381	0.5
CotAD_31464	0.5
CotAD_25968	0.5
CotAD_69306	0.5
CotAD_74978	0.5
CotAD_37904	0.5
CotAD_03667	0.5
CotAD_03991	0.5
CotAD_41416	0.5
CotAD_58855	0.5
CotAD_35625	0.498024
CotAD_67556	0.495238
CotAD_19788	0.495238
CotAD_60444	0.495238
CotAD_34214	0.494505
CotAD_22565	0.494505
CotAD_30781	0.491667
CotAD_37334	0.491667
CotAD_41223	0.491228
CotAD_05633	0.490909
CotAD_37024	0.490909
CotAD_47771	0.490909
CotAD_29125	0.490909
CotAD_42801	0.490909
CotAD_42719	0.490909
CotAD_29004	0.490196
CotAD_42636	0.490196
CotAD_06242	0.489474
CotAD_34348	0.488889
CotAD_16555	0.488889
CotAD_19547	0.488889
CotAD_30548	0.488889
CotAD_67181	0.488889
CotAD_19109	0.488889
CotAD_03585	0.487179
CotAD_59062	0.485714
CotAD_07453	0.485294
CotAD_06890	0.484848
CotAD_01698	0.484211
CotAD_12316	0.483333
CotAD_65327	0.479532
CotAD_46289	0.478947
CotAD_00210	0.477941
CotAD_34100	0.477941
CotAD_19268	0.477124
CotAD_03058	0.47619
CotAD_47218	0.47619
CotAD_68736	0.47619
CotAD_56182	0.47619
CotAD_19359	0.47619
CotAD_24341	0.47619
CotAD_22643	0.47619
CotAD_33034	0.47619
CotAD_56686	0.47619
CotAD_21218	0.47619
CotAD_31665	0.47619
CotAD_48422	0.474359
CotAD_05300	0.474359
CotAD_50253	0.474359
CotAD_05717	0.474359
CotAD_03434	0.473684
CotAD_44640	0.472727
CotAD_37611	0.472727
CotAD_04696	0.472527
CotAD_42773	0.472222
CotAD_58418	0.472222
CotAD_34988	0.472222
CotAD_03624	0.472222
CotAD_69994	0.471429
CotAD_40820	0.470588
CotAD_32005	0.469697
CotAD_58847	0.469697
CotAD_22004	0.469697
CotAD_30326	0.467836
CotAD_44197	0.466667
CotAD_48883	0.466667
CotAD_13504	0.466667
CotAD_02707	0.466667
CotAD_21511	0.466667
CotAD_06815	0.466667
CotAD_16778	0.466667
CotAD_58379	0.466667
CotAD_36531	0.466667
CotAD_04201	0.466667
CotAD_63164	0.466667
CotAD_64654	0.466667
CotAD_50922	0.466667
CotAD_35661	0.466667
CotAD_58800	0.464286
CotAD_26755	0.464286
CotAD_43636	0.464286
CotAD_29745	0.464286
CotAD_25684	0.464286
CotAD_23835	0.464286
CotAD_74929	0.464286
CotAD_10530	0.463235
CotAD_09100	0.461538
CotAD_16617	0.457895
CotAD_69397	0.457516
CotAD_63948	0.455882
CotAD_12863	0.455882
CotAD_42465	0.454545
CotAD_32778	0.454545
CotAD_47679	0.454545
CotAD_21500	0.454545
CotAD_62118	0.454545
CotAD_04091	0.444444
CotAD_50152	0.444444
CotAD_12102	0.444444
CotAD_24381	0.444444
CotAD_03055	0.444444
CotAD_16218	0.444444
CotAD_52578	0.444444
CotAD_74360	0.444444
CotAD_04181	0.444444
CotAD_66385	0.444444
CotAD_05758	0.441667
CotAD_34475	0.43956
CotAD_24272	0.439394
CotAD_23533	0.438095
CotAD_01433	0.436364
CotAD_01154	0.436364
CotAD_44538	0.436364
CotAD_05142	0.435897
CotAD_56283	0.435897
CotAD_44188	0.435897
CotAD_01892	0.435897
CotAD_04366	0.433824
CotAD_18359	0.4329
CotAD_54220	0.432749
CotAD_15911	0.428571
CotAD_00989	0.428571
CotAD_48043	0.428571
CotAD_29022	0.428571
CotAD_16588	0.428571
CotAD_72085	0.428571
CotAD_23460	0.428571
CotAD_09579	0.428571
CotAD_75287	0.428571
CotAD_27641	0.428571
CotAD_67855	0.428571
CotAD_11368	0.428571
CotAD_41292	0.426471
CotAD_11759	0.422222
CotAD_59772	0.422222
CotAD_05654	0.422222
CotAD_11826	0.419048
CotAD_56556	0.418301
CotAD_06537	0.418182
CotAD_43079	0.416667
CotAD_08071	0.416667
CotAD_38358	0.416667
CotAD_00002	0.416667
CotAD_23621	0.416667
CotAD_22098	0.4
CotAD_19994	0.4
CotAD_03984	0.4
CotAD_25144	0.4
CotAD_57634	0.4
CotAD_68775	0.4
CotAD_15665	0.4
CotAD_68928	0.4
CotAD_39746	0.4
CotAD_41419	0.4
CotAD_34265	0.4
CotAD_76512	0.4
CotAD_58021	0.4
CotAD_27694	0.4
CotAD_54117	0.4
CotAD_33054	0.4
CotAD_32480	0.4
CotAD_48377	0.4
CotAD_01948	0.4
CotAD_29768	0.4
CotAD_47590	0.4
CotAD_40962	0.4
CotAD_28337	0.4
CotAD_47657	0.392857
CotAD_09631	0.392857
CotAD_06221	0.388889
CotAD_41943	0.388889
CotAD_48041	0.381818
CotAD_04693	0.380952
CotAD_00271	0.380952
CotAD_74240	0.380952
CotAD_26564	0.380952
CotAD_62906	0.380952
CotAD_67748	0.380952
CotAD_23578	0.380952
CotAD_72900	0.378788
CotAD_18085	0.378788
CotAD_25324	0.377778
CotAD_18328	0.374269
CotAD_44626	0.363636
CotAD_73337	0.357143
CotAD_43675	0.357143
CotAD_21501	0.355556
CotAD_04356	0.333333
CotAD_08797	0.333333
CotAD_31906	0.333333
CotAD_49916	0.333333
CotAD_16275	0.333333
CotAD_02776	0.333333
CotAD_46276	0.333333
CotAD_07119	0.333333
CotAD_69836	0.333333
CotAD_14337	0.333333
CotAD_36932	0.333333
CotAD_68675	0.333333
CotAD_58227	0.333333
CotAD_39062	0.333333
CotAD_58240	0.333333
CotAD_62928	0.333333
CotAD_29524	0.333333
CotAD_02093	0.333333
CotAD_11432	0.333333
CotAD_34719	0.333333
CotAD_05612	0.333333
CotAD_46079	0.333333
CotAD_60522	0.333333
CotAD_04295	0.333333
CotAD_57986	0.333333
CotAD_18393	0.333333
CotAD_13821	0.333333
CotAD_17691	0.333333
CotAD_04218	0.333333
CotAD_55874	0.333333
CotAD_59221	0.333333
CotAD_30839	0.333333
CotAD_01101	0.333333
CotAD_51552	0.333333
CotAD_68658	0.333333
CotAD_05130	0.333333
CotAD_05156	0.333333
CotAD_03051	0.333333
CotAD_04559	0.333333
CotAD_10757	0.333333
CotAD_49092	0.333333
CotAD_03247	0.333333
CotAD_22522	0.333333
CotAD_22884	0.333333
CotAD_06541	0.333333
CotAD_73989	0.333333
CotAD_28290	0.333333
CotAD_17984	0.333333
CotAD_38662	0.333333
CotAD_26842	0.333333
CotAD_36174	0.3
CotAD_39724	0.3
CotAD_13857	0.3
CotAD_19328	0.3
CotAD_38340	0.3
CotAD_46049	0.3
CotAD_68446	0.3
CotAD_23384	0.3
CotAD_19750	0.3
CotAD_28060	0.285714
CotAD_61841	0.266667
CotAD_58935	0.266667
CotAD_56203	0.2
CotAD_30054	0.166667
CotAD_64297	0.166667
CotAD_46810	0.166667
CotAD_30053	0.166667
CotAD_44527	0
CotAD_52974	0
CotAD_28334	0
CotAD_17997	0
CotAD_36643	0
CotAD_36610	0
CotAD_10920	0
CotAD_30096	0
CotAD_57856	0
CotAD_12217	0
CotAD_22867	0
CotAD_07110	0
CotAD_56021	0
CotAD_01573	0
CotAD_71986	0
CotAD_44073	0
CotAD_28825	0
CotAD_12504	0
CotAD_67025	0
CotAD_58035	0
CotAD_19682	0
CotAD_48069	0
CotAD_70160	0
CotAD_62354	0
CotAD_24142	0
CotAD_43397	0
CotAD_50986	0
CotAD_01151	0
CotAD_46806	0
CotAD_47966	0
CotAD_23548	0
CotAD_21881	0
CotAD_03464	0
CotAD_44301	0
CotAD_04136	0
CotAD_49922	0
CotAD_37255	0
CotAD_27650	0
CotAD_27922	0
CotAD_31536	0
CotAD_43174	0
CotAD_24147	0
CotAD_67820	0
CotAD_05169	0
CotAD_36625	0
CotAD_22239	0
CotAD_48991	0
CotAD_12781	0
CotAD_01503	0
CotAD_47551	0
CotAD_05926	0
CotAD_30229	0
CotAD_52643	0
CotAD_31770	0
CotAD_75419	0
CotAD_35950	0
CotAD_58943	0
CotAD_10487	0
CotAD_18926	0
CotAD_04001	0
CotAD_08782	0
CotAD_69385	0
CotAD_33120	0
CotAD_16332	0
CotAD_56045	0
CotAD_31334	0
CotAD_01053	0
CotAD_15948	0
CotAD_27832	0
CotAD_56489	0
CotAD_54304	0
CotAD_37583	0
CotAD_64296	0
CotAD_74675	0
CotAD_27352	0
CotAD_75871	0
CotAD_38612	0
CotAD_32773	0
CotAD_62940	0
CotAD_62375	0
CotAD_12941	0
CotAD_24321	0
CotAD_33218	0
CotAD_23571	0
CotAD_27509	0
CotAD_03922	0
CotAD_71835	0
CotAD_33121	0
CotAD_61497	0
CotAD_22019	0
CotAD_56310	0
CotAD_31737	0
CotAD_45116	0
CotAD_65302	0
CotAD_04590	0
CotAD_26734	0
CotAD_30658	0
CotAD_36546	0
CotAD_59425	0
CotAD_02294	0
CotAD_12991	0
CotAD_22403	0
CotAD_35648	0
CotAD_21475	0
CotAD_43746	0
CotAD_11723	0
CotAD_37799	0
CotAD_27075	0
CotAD_27651	0
CotAD_12466	0
CotAD_74641	0
CotAD_17632	0
CotAD_05318	0
CotAD_22026	0
CotAD_47544	0
CotAD_67622	0
CotAD_08200	0
CotAD_21512	0
CotAD_37808	0
CotAD_58003	0
CotAD_57520	0
CotAD_21911	0
CotAD_04417	0
CotAD_54375	0
CotAD_08674	0
CotAD_36836	0
CotAD_46060	0
CotAD_03911	0
CotAD_73587	0
CotAD_09102	0
CotAD_16264	0
CotAD_29182	0

## Sheet: Degree of all modules
Gene	Module	degree
CotAD_56307	Black	27
CotAD_74388	Black	25
CotAD_10502	Black	25
CotAD_51152	Black	22
CotAD_60837	Black	22
CotAD_52102	Black	20
CotAD_01506	Black	20
CotAD_31509	Black	20
CotAD_65327	Black	19
CotAD_12047	Black	19
CotAD_52139	Black	19
CotAD_29004	Black	18
CotAD_30885	Black	17
CotAD_63713	Black	17
CotAD_31054	Black	17
CotAD_69695	Black	16
CotAD_02873	Black	15
CotAD_52074	Black	15
CotAD_08696	Black	15
CotAD_11826	Black	15
CotAD_30744	Black	14
CotAD_13578	Black	14
CotAD_10461	Black	14
CotAD_43185	Black	14
CotAD_68040	Black	14
CotAD_12476	Black	14
CotAD_47669	Black	14
CotAD_35675	Black	14
CotAD_50328	Black	13
CotAD_20218	Black	13
CotAD_42465	Black	12
CotAD_38136	Black	12
CotAD_34518	Black	11
CotAD_18860	Black	11
CotAD_16559	Black	11
CotAD_19758	Black	11
CotAD_11730	Black	10
CotAD_47638	Black	10
CotAD_47976	Black	10
CotAD_41509	Black	10
CotAD_63924	Black	10
CotAD_74175	Black	9
CotAD_19321	Black	9
CotAD_02567	Black	9
CotAD_19140	Black	9
CotAD_38471	Black	8
CotAD_31791	Black	8
CotAD_50720	Black	8
CotAD_71764	Black	7
CotAD_02056	Black	7
CotAD_33034	Black	7
CotAD_26157	Black	7
CotAD_40644	Black	6
CotAD_60149	Black	6
CotAD_31913	Black	6
CotAD_11070	Black	6
CotAD_64101	Black	5
CotAD_03991	Black	4
CotAD_30053	Black	4
CotAD_22884	Black	3
CotAD_30096	Black	2
CotAD_17524	Black	2
CotAD_14621	Black	2
CotAD_10819	Black	2
CotAD_18926	Black	1
CotAD_08782	Black	1
CotAD_44288	Blue	31
CotAD_50940	Blue	31
CotAD_35489	Blue	27
CotAD_39749	Blue	25
CotAD_17520	Blue	24
CotAD_54653	Blue	23
CotAD_35625	Blue	23
CotAD_73235	Blue	22
CotAD_34487	Blue	22
CotAD_35924	Blue	22
CotAD_18359	Blue	22
CotAD_08678	Blue	22
CotAD_60400	Blue	22
CotAD_54122	Blue	21
CotAD_69994	Blue	21
CotAD_37872	Blue	21
CotAD_44067	Blue	20
CotAD_39421	Blue	20
CotAD_39361	Blue	20
CotAD_59599	Blue	19
CotAD_05132	Blue	19
CotAD_58434	Blue	19
CotAD_39030	Blue	19
CotAD_18328	Blue	19
CotAD_04214	Blue	18
CotAD_69356	Blue	18
CotAD_10164	Blue	18
CotAD_50233	Blue	18
CotAD_25658	Blue	18
CotAD_21382	Blue	18
CotAD_42636	Blue	18
CotAD_19503	Blue	17
CotAD_09047	Blue	17
CotAD_54302	Blue	17
CotAD_74470	Blue	17
CotAD_28224	Blue	17
CotAD_14572	Blue	17
CotAD_18421	Blue	17
CotAD_06980	Blue	17
CotAD_04622	Blue	17
CotAD_16865	Blue	17
CotAD_27774	Blue	16
CotAD_45009	Blue	16
CotAD_29566	Blue	16
CotAD_34275	Blue	16
CotAD_44676	Blue	16
CotAD_30781	Blue	16
CotAD_68343	Blue	16
CotAD_19282	Blue	16
CotAD_32768	Blue	16
CotAD_21960	Blue	16
CotAD_28921	Blue	16
CotAD_14819	Blue	16
CotAD_52693	Blue	15
CotAD_16320	Blue	15
CotAD_01755	Blue	15
CotAD_19788	Blue	15
CotAD_51648	Blue	15
CotAD_52657	Blue	15
CotAD_03220	Blue	15
CotAD_28023	Blue	15
CotAD_16359	Blue	15
CotAD_34165	Blue	14
CotAD_30868	Blue	14
CotAD_45200	Blue	14
CotAD_36519	Blue	14
CotAD_52791	Blue	14
CotAD_06297	Blue	14
CotAD_61258	Blue	14
CotAD_68239	Blue	14
CotAD_71360	Blue	14
CotAD_13715	Blue	14
CotAD_73368	Blue	14
CotAD_03533	Blue	14
CotAD_30984	Blue	14
CotAD_05300	Blue	13
CotAD_02832	Blue	13
CotAD_09309	Blue	13
CotAD_28066	Blue	13
CotAD_49156	Blue	13
CotAD_64787	Blue	13
CotAD_40388	Blue	13
CotAD_35536	Blue	13
CotAD_01155	Blue	13
CotAD_16572	Blue	13
CotAD_08713	Blue	13
CotAD_53871	Blue	13
CotAD_08590	Blue	13
CotAD_63770	Blue	13
CotAD_56283	Blue	13
CotAD_13185	Blue	13
CotAD_04093	Blue	13
CotAD_66529	Blue	12
CotAD_16579	Blue	12
CotAD_47361	Blue	12
CotAD_15869	Blue	12
CotAD_60103	Blue	12
CotAD_02326	Blue	12
CotAD_32278	Blue	12
CotAD_50104	Blue	12
CotAD_05195	Blue	12
CotAD_24980	Blue	12
CotAD_38654	Blue	12
CotAD_30784	Blue	12
CotAD_71410	Blue	12
CotAD_06890	Blue	12
CotAD_05313	Blue	12
CotAD_58990	Blue	12
CotAD_03316	Blue	12
CotAD_16856	Blue	11
CotAD_09089	Blue	11
CotAD_11449	Blue	11
CotAD_17552	Blue	11
CotAD_23122	Blue	11
CotAD_06177	Blue	11
CotAD_43219	Blue	11
CotAD_00400	Blue	11
CotAD_44626	Blue	11
CotAD_25811	Blue	10
CotAD_00390	Blue	10
CotAD_27706	Blue	10
CotAD_58109	Blue	10
CotAD_16316	Blue	10
CotAD_20131	Blue	10
CotAD_49204	Blue	10
CotAD_33053	Blue	10
CotAD_34093	Blue	10
CotAD_18092	Blue	10
CotAD_30548	Blue	10
CotAD_28299	Blue	10
CotAD_13504	Blue	10
CotAD_47384	Blue	10
CotAD_06789	Blue	10
CotAD_24381	Blue	10
CotAD_59772	Blue	10
CotAD_02707	Blue	10
CotAD_33441	Blue	10
CotAD_13626	Blue	9
CotAD_38159	Blue	9
CotAD_05274	Blue	9
CotAD_72534	Blue	9
CotAD_32219	Blue	9
CotAD_65202	Blue	9
CotAD_52342	Blue	9
CotAD_44355	Blue	9
CotAD_59678	Blue	9
CotAD_66385	Blue	9
CotAD_13401	Blue	9
CotAD_02756	Blue	9
CotAD_15894	Blue	8
CotAD_38089	Blue	8
CotAD_24215	Blue	8
CotAD_26755	Blue	8
CotAD_16288	Blue	8
CotAD_30147	Blue	8
CotAD_23409	Blue	8
CotAD_75005	Blue	8
CotAD_12337	Blue	8
CotAD_25851	Blue	8
CotAD_05814	Blue	8
CotAD_43636	Blue	8
CotAD_04785	Blue	8
CotAD_16419	Blue	8
CotAD_32733	Blue	8
CotAD_09631	Blue	8
CotAD_09064	Blue	8
CotAD_06249	Blue	8
CotAD_56678	Blue	7
CotAD_13849	Blue	7
CotAD_45144	Blue	7
CotAD_03795	Blue	7
CotAD_69351	Blue	7
CotAD_71271	Blue	7
CotAD_20463	Blue	7
CotAD_03023	Blue	7
CotAD_57158	Blue	7
CotAD_44863	Blue	7
CotAD_30549	Blue	7
CotAD_02752	Blue	7
CotAD_28060	Blue	7
CotAD_22643	Blue	7
CotAD_74240	Blue	7
CotAD_67748	Blue	7
CotAD_23578	Blue	7
CotAD_11053	Blue	6
CotAD_41957	Blue	6
CotAD_03465	Blue	6
CotAD_45864	Blue	6
CotAD_06815	Blue	6
CotAD_55126	Blue	6
CotAD_26567	Blue	6
CotAD_45427	Blue	6
CotAD_50448	Blue	6
CotAD_72005	Blue	6
CotAD_00372	Blue	6
CotAD_32299	Blue	6
CotAD_11007	Blue	6
CotAD_02776	Blue	6
CotAD_35661	Blue	6
CotAD_03175	Blue	5
CotAD_66025	Blue	5
CotAD_57723	Blue	5
CotAD_40972	Blue	5
CotAD_05305	Blue	5
CotAD_54117	Blue	5
CotAD_36174	Blue	5
CotAD_39724	Blue	5
CotAD_32480	Blue	5
CotAD_02667	Blue	5
CotAD_01948	Blue	5
CotAD_29768	Blue	5
CotAD_68446	Blue	5
CotAD_19750	Blue	5
CotAD_41158	Blue	4
CotAD_05108	Blue	4
CotAD_65299	Blue	4
CotAD_63887	Blue	4
CotAD_52799	Blue	4
CotAD_05381	Blue	4
CotAD_63768	Blue	4
CotAD_72517	Blue	4
CotAD_56940	Blue	4
CotAD_37904	Blue	4
CotAD_64297	Blue	4
CotAD_46810	Blue	4
CotAD_37228	Blue	3
CotAD_41274	Blue	3
CotAD_50854	Blue	3
CotAD_47159	Blue	3
CotAD_00058	Blue	3
CotAD_13821	Blue	3
CotAD_30137	Blue	3
CotAD_60126	Blue	3
CotAD_50222	Blue	3
CotAD_46095	Blue	2
CotAD_76663	Blue	2
CotAD_60628	Blue	2
CotAD_00169	Blue	2
CotAD_22867	Blue	2
CotAD_23795	Blue	2
CotAD_42952	Blue	2
CotAD_42497	Blue	2
CotAD_62354	Blue	2
CotAD_01151	Blue	2
CotAD_72722	Blue	2
CotAD_47966	Blue	2
CotAD_37255	Blue	2
CotAD_67820	Blue	1
CotAD_48991	Blue	1
CotAD_12781	Blue	1
CotAD_35950	Blue	1
CotAD_56489	Blue	1
CotAD_64296	Blue	1
CotAD_27352	Blue	1
CotAD_62375	Blue	1
CotAD_12941	Blue	1
CotAD_71835	Blue	1
CotAD_30658	Blue	1
CotAD_12991	Blue	1
CotAD_22403	Blue	1
CotAD_37799	Blue	1
CotAD_09102	Blue	1
CotAD_00306	Brown	36
CotAD_19040	Brown	32
CotAD_42722	Brown	32
CotAD_21951	Brown	31
CotAD_31002	Brown	28
CotAD_14568	Brown	25
CotAD_33244	Brown	24
CotAD_44099	Brown	23
CotAD_12278	Brown	23
CotAD_59704	Brown	18
CotAD_14906	Brown	18
CotAD_53321	Brown	18
CotAD_56175	Brown	18
CotAD_35389	Brown	18
CotAD_66022	Brown	17
CotAD_04366	Brown	17
CotAD_40820	Brown	17
CotAD_41439	Brown	16
CotAD_04352	Brown	16
CotAD_18998	Brown	15
CotAD_00416	Brown	15
CotAD_71802	Brown	15
CotAD_54533	Brown	15
CotAD_46481	Brown	15
CotAD_10540	Brown	14
CotAD_01125	Brown	14
CotAD_36009	Brown	14
CotAD_20459	Brown	14
CotAD_72070	Brown	14
CotAD_06347	Brown	14
CotAD_53752	Brown	14
CotAD_73924	Brown	14
CotAD_08452	Brown	14
CotAD_72212	Brown	13
CotAD_75311	Brown	13
CotAD_12897	Brown	13
CotAD_69981	Brown	13
CotAD_01892	Brown	13
CotAD_36398	Brown	12
CotAD_01528	Brown	12
CotAD_74247	Brown	12
CotAD_06666	Brown	12
CotAD_40817	Brown	12
CotAD_41758	Brown	12
CotAD_08787	Brown	12
CotAD_21978	Brown	12
CotAD_55984	Brown	11
CotAD_05633	Brown	11
CotAD_24107	Brown	11
CotAD_11027	Brown	11
CotAD_12944	Brown	11
CotAD_68030	Brown	11
CotAD_10493	Brown	11
CotAD_18927	Brown	11
CotAD_37731	Brown	11
CotAD_06601	Brown	10
CotAD_02663	Brown	10
CotAD_14521	Brown	10
CotAD_35552	Brown	10
CotAD_33429	Brown	10
CotAD_59975	Brown	10
CotAD_59460	Brown	9
CotAD_42773	Brown	9
CotAD_10867	Brown	9
CotAD_39083	Brown	9
CotAD_30136	Brown	9
CotAD_54407	Brown	9
CotAD_00002	Brown	9
CotAD_23621	Brown	9
CotAD_58800	Brown	8
CotAD_01482	Brown	8
CotAD_38357	Brown	8
CotAD_19176	Brown	8
CotAD_29022	Brown	8
CotAD_33220	Brown	7
CotAD_31759	Brown	7
CotAD_55726	Brown	7
CotAD_52156	Brown	7
CotAD_40692	Brown	7
CotAD_19347	Brown	7
CotAD_27472	Brown	7
CotAD_56686	Brown	7
CotAD_56831	Brown	6
CotAD_16322	Brown	6
CotAD_45428	Brown	6
CotAD_00421	Brown	6
CotAD_61841	Brown	6
CotAD_09396	Brown	6
CotAD_39746	Brown	6
CotAD_16275	Brown	6
CotAD_23897	Brown	5
CotAD_13587	Brown	5
CotAD_21713	Brown	5
CotAD_25952	Brown	5
CotAD_03160	Brown	4
CotAD_16170	Brown	4
CotAD_38040	Brown	4
CotAD_34035	Brown	4
CotAD_29379	Brown	4
CotAD_14337	Brown	4
CotAD_01143	Brown	4
CotAD_67298	Brown	4
CotAD_20219	Brown	4
CotAD_74978	Brown	4
CotAD_44882	Brown	4
CotAD_33636	Brown	3
CotAD_38317	Brown	3
CotAD_03708	Brown	3
CotAD_12194	Brown	3
CotAD_18393	Brown	3
CotAD_05130	Brown	3
CotAD_03051	Brown	3
CotAD_10757	Brown	3
CotAD_49092	Brown	3
CotAD_46387	Brown	3
CotAD_27323	Brown	2
CotAD_42964	Brown	2
CotAD_18365	Brown	2
CotAD_38331	Brown	2
CotAD_55982	Brown	2
CotAD_67025	Brown	2
CotAD_40675	Brown	2
CotAD_06665	Brown	2
CotAD_30229	Brown	1
CotAD_16332	Brown	1
CotAD_15948	Brown	1
CotAD_38612	Brown	1
CotAD_32773	Brown	1
CotAD_21475	Brown	1
CotAD_08200	Brown	1
CotAD_63065	Green	31
CotAD_04022	Green	31
CotAD_14639	Green	29
CotAD_11727	Green	20
CotAD_55587	Green	20
CotAD_66877	Green	19
CotAD_12917	Green	18
CotAD_36737	Green	18
CotAD_41631	Green	18
CotAD_41292	Green	17
CotAD_58236	Green	16
CotAD_44197	Green	16
CotAD_11793	Green	16
CotAD_59468	Green	16
CotAD_75439	Green	15
CotAD_42441	Green	15
CotAD_24250	Green	15
CotAD_24019	Green	15
CotAD_46681	Green	15
CotAD_43332	Green	14
CotAD_20143	Green	14
CotAD_58750	Green	14
CotAD_19307	Green	13
CotAD_03585	Green	13
CotAD_44188	Green	13
CotAD_13977	Green	12
CotAD_08502	Green	12
CotAD_56311	Green	12
CotAD_47514	Green	12
CotAD_07481	Green	12
CotAD_10932	Green	11
CotAD_42719	Green	11
CotAD_53764	Green	11
CotAD_37238	Green	10
CotAD_74693	Green	10
CotAD_16578	Green	10
CotAD_22098	Green	10
CotAD_50152	Green	10
CotAD_70574	Green	10
CotAD_04356	Green	10
CotAD_57629	Green	9
CotAD_32297	Green	9
CotAD_16218	Green	9
CotAD_04609	Green	9
CotAD_05496	Green	9
CotAD_31159	Green	9
CotAD_21986	Green	9
CotAD_46581	Green	9
CotAD_65059	Green	8
CotAD_53218	Green	8
CotAD_24419	Green	8
CotAD_29745	Green	8
CotAD_16723	Green	7
CotAD_17078	Green	7
CotAD_47218	Green	7
CotAD_08110	Green	7
CotAD_38731	Green	7
CotAD_62906	Green	7
CotAD_75287	Green	7
CotAD_62821	Green	6
CotAD_57808	Green	6
CotAD_68748	Green	6
CotAD_17449	Green	6
CotAD_30294	Green	6
CotAD_39656	Green	6
CotAD_36893	Green	6
CotAD_06746	Green	5
CotAD_37785	Green	5
CotAD_64926	Green	5
CotAD_08699	Green	5
CotAD_33054	Green	5
CotAD_37818	Green	5
CotAD_46049	Green	5
CotAD_57028	Green	5
CotAD_07038	Green	4
CotAD_07119	Green	4
CotAD_74979	Green	4
CotAD_09117	Green	4
CotAD_56078	Green	4
CotAD_31464	Green	4
CotAD_39279	Green	4
CotAD_62928	Green	3
CotAD_40807	Green	3
CotAD_76239	Green	3
CotAD_16643	Green	3
CotAD_04295	Green	3
CotAD_04218	Green	3
CotAD_67923	Green	3
CotAD_22522	Green	3
CotAD_06168	Green	3
CotAD_31436	Green	2
CotAD_01136	Green	2
CotAD_03805	Green	2
CotAD_36643	Green	2
CotAD_57856	Green	2
CotAD_16297	Green	2
CotAD_58944	Green	2
CotAD_24142	Green	2
CotAD_43397	Green	2
CotAD_50146	Green	2
CotAD_31536	Green	1
CotAD_04001	Green	1
CotAD_27832	Green	1
CotAD_24321	Green	1
CotAD_31737	Green	1
CotAD_36546	Green	1
CotAD_43746	Green	1
CotAD_27075	Green	1
CotAD_74641	Green	1
CotAD_58003	Green	1
CotAD_73587	Green	1
CotAD_29182	Green	1
CotAD_46508	Grey	35
CotAD_62262	Grey	35
CotAD_58127	Grey	32
CotAD_57857	Grey	31
CotAD_41266	Grey	29
CotAD_58331	Grey	28
CotAD_53610	Grey	27
CotAD_06876	Grey	27
CotAD_46685	Grey	25
CotAD_05511	Grey	24
CotAD_22035	Grey	24
CotAD_41100	Grey	24
CotAD_56056	Grey	23
CotAD_29816	Grey	22
CotAD_59587	Grey	21
CotAD_01160	Grey	19
CotAD_07386	Grey	19
CotAD_14814	Grey	19
CotAD_74084	Grey	19
CotAD_60626	Grey	19
CotAD_22057	Grey	18
CotAD_58683	Grey	18
CotAD_22285	Grey	18
CotAD_22231	Grey	18
CotAD_68949	Grey	18
CotAD_47403	Grey	18
CotAD_19268	Grey	18
CotAD_28376	Grey	17
CotAD_50805	Grey	17
CotAD_19390	Grey	17
CotAD_01457	Grey	17
CotAD_63948	Grey	17
CotAD_51908	Grey	17
CotAD_05308	Grey	16
CotAD_54714	Grey	16
CotAD_35993	Grey	16
CotAD_34655	Grey	16
CotAD_00104	Grey	16
CotAD_39910	Grey	16
CotAD_01019	Grey	16
CotAD_10797	Grey	16
CotAD_03261	Grey	16
CotAD_64381	Grey	16
CotAD_13278	Grey	16
CotAD_12316	Grey	16
CotAD_05158	Grey	16
CotAD_66961	Grey	16
CotAD_67556	Grey	15
CotAD_69714	Grey	15
CotAD_03112	Grey	15
CotAD_47543	Grey	15
CotAD_59062	Grey	15
CotAD_14570	Grey	14
CotAD_58614	Grey	14
CotAD_34151	Grey	14
CotAD_42471	Grey	14
CotAD_51518	Grey	14
CotAD_18344	Grey	14
CotAD_10744	Grey	14
CotAD_53500	Grey	14
CotAD_57625	Grey	14
CotAD_36553	Grey	14
CotAD_33024	Grey	14
CotAD_49662	Grey	14
CotAD_63870	Grey	14
CotAD_04696	Grey	14
CotAD_16287	Grey	14
CotAD_24152	Grey	14
CotAD_16219	Grey	14
CotAD_43579	Grey	14
CotAD_44589	Grey	14
CotAD_09080	Grey	14
CotAD_20464	Grey	14
CotAD_45439	Grey	14
CotAD_34475	Grey	14
CotAD_04390	Grey	14
CotAD_43814	Grey	13
CotAD_29793	Grey	13
CotAD_76002	Grey	13
CotAD_50253	Grey	13
CotAD_49915	Grey	13
CotAD_09100	Grey	13
CotAD_72808	Grey	13
CotAD_19741	Grey	13
CotAD_05456	Grey	12
CotAD_16767	Grey	12
CotAD_38483	Grey	12
CotAD_10764	Grey	12
CotAD_64686	Grey	12
CotAD_32005	Grey	12
CotAD_12851	Grey	12
CotAD_15951	Grey	12
CotAD_50552	Grey	12
CotAD_58847	Grey	12
CotAD_09599	Grey	12
CotAD_22004	Grey	12
CotAD_68659	Grey	11
CotAD_39066	Grey	11
CotAD_44640	Grey	11
CotAD_61031	Grey	11
CotAD_32778	Grey	11
CotAD_37024	Grey	11
CotAD_62118	Grey	11
CotAD_18402	Grey	11
CotAD_01433	Grey	11
CotAD_52479	Grey	11
CotAD_42801	Grey	11
CotAD_52443	Grey	11
CotAD_01154	Grey	11
CotAD_03551	Grey	10
CotAD_01490	Grey	10
CotAD_48883	Grey	10
CotAD_38135	Grey	10
CotAD_42718	Grey	10
CotAD_55925	Grey	10
CotAD_73820	Grey	10
CotAD_26686	Grey	10
CotAD_32212	Grey	10
CotAD_51050	Grey	10
CotAD_19547	Grey	10
CotAD_62732	Grey	10
CotAD_59705	Grey	10
CotAD_21501	Grey	10
CotAD_74396	Grey	9
CotAD_39723	Grey	9
CotAD_50238	Grey	9
CotAD_58020	Grey	9
CotAD_17044	Grey	9
CotAD_14593	Grey	9
CotAD_39851	Grey	9
CotAD_37815	Grey	9
CotAD_58878	Grey	9
CotAD_20044	Grey	9
CotAD_03624	Grey	9
CotAD_30667	Grey	9
CotAD_38163	Grey	9
CotAD_41943	Grey	9
CotAD_04732	Grey	8
CotAD_08033	Grey	8
CotAD_21023	Grey	8
CotAD_02980	Grey	8
CotAD_04558	Grey	8
CotAD_32055	Grey	8
CotAD_16325	Grey	8
CotAD_69407	Grey	8
CotAD_01699	Grey	8
CotAD_30339	Grey	8
CotAD_30721	Grey	8
CotAD_68520	Grey	8
CotAD_31675	Grey	8
CotAD_44200	Grey	8
CotAD_47051	Grey	8
CotAD_07099	Grey	8
CotAD_20981	Grey	8
CotAD_09172	Grey	8
CotAD_70087	Grey	7
CotAD_16866	Grey	7
CotAD_03250	Grey	7
CotAD_19092	Grey	7
CotAD_43747	Grey	7
CotAD_08719	Grey	7
CotAD_53859	Grey	7
CotAD_71564	Grey	7
CotAD_35922	Grey	7
CotAD_59277	Grey	7
CotAD_68363	Grey	7
CotAD_23460	Grey	7
CotAD_64790	Grey	7
CotAD_69072	Grey	7
CotAD_08797	Grey	7
CotAD_62973	Grey	7
CotAD_27641	Grey	7
CotAD_49061	Grey	6
CotAD_23456	Grey	6
CotAD_23290	Grey	6
CotAD_52924	Grey	6
CotAD_67860	Grey	6
CotAD_33799	Grey	6
CotAD_66790	Grey	6
CotAD_43642	Grey	6
CotAD_21866	Grey	6
CotAD_01794	Grey	6
CotAD_25144	Grey	6
CotAD_58379	Grey	6
CotAD_49916	Grey	6
CotAD_75500	Grey	6
CotAD_56203	Grey	6
CotAD_15665	Grey	6
CotAD_57631	Grey	6
CotAD_04201	Grey	6
CotAD_63164	Grey	6
CotAD_50103	Grey	6
CotAD_41419	Grey	6
CotAD_26465	Grey	5
CotAD_32275	Grey	5
CotAD_76512	Grey	5
CotAD_58021	Grey	5
CotAD_26565	Grey	5
CotAD_42842	Grey	5
CotAD_40023	Grey	5
CotAD_23942	Grey	5
CotAD_21477	Grey	5
CotAD_75528	Grey	5
CotAD_19328	Grey	5
CotAD_38340	Grey	5
CotAD_28337	Grey	5
CotAD_19343	Grey	4
CotAD_65714	Grey	4
CotAD_26749	Grey	4
CotAD_53831	Grey	4
CotAD_36932	Grey	4
CotAD_42541	Grey	4
CotAD_68603	Grey	4
CotAD_25153	Grey	4
CotAD_68675	Grey	4
CotAD_30054	Grey	4
CotAD_38170	Grey	4
CotAD_41416	Grey	4
CotAD_39062	Grey	4
CotAD_09799	Grey	4
CotAD_53233	Grey	3
CotAD_02641	Grey	3
CotAD_12314	Grey	3
CotAD_38817	Grey	3
CotAD_56816	Grey	3
CotAD_10390	Grey	3
CotAD_18348	Grey	3
CotAD_60522	Grey	3
CotAD_09220	Grey	3
CotAD_02012	Grey	3
CotAD_60602	Grey	3
CotAD_17691	Grey	3
CotAD_55874	Grey	3
CotAD_30839	Grey	3
CotAD_44527	Grey	3
CotAD_06541	Grey	3
CotAD_38662	Grey	3
CotAD_28334	Grey	3
CotAD_18485	Grey	2
CotAD_17997	Grey	2
CotAD_61843	Grey	2
CotAD_76895	Grey	2
CotAD_41164	Grey	2
CotAD_57113	Grey	2
CotAD_29344	Grey	2
CotAD_15617	Grey	2
CotAD_27923	Grey	2
CotAD_57343	Grey	2
CotAD_06662	Grey	2
CotAD_27093	Grey	2
CotAD_56198	Grey	2
CotAD_01418	Grey	2
CotAD_21304	Grey	2
CotAD_70160	Grey	2
CotAD_60932	Grey	2
CotAD_18347	Grey	2
CotAD_05169	Grey	1
CotAD_10487	Grey	1
CotAD_01053	Grey	1
CotAD_37583	Grey	1
CotAD_33218	Grey	1
CotAD_27509	Grey	1
CotAD_03922	Grey	1
CotAD_61497	Grey	1
CotAD_22019	Grey	1
CotAD_35648	Grey	1
CotAD_11723	Grey	1
CotAD_27651	Grey	1
CotAD_47544	Grey	1
CotAD_67622	Grey	1
CotAD_21911	Grey	1
CotAD_54375	Grey	1
CotAD_46060	Grey	1
CotAD_09740	Pink	26
CotAD_34652	Pink	25
CotAD_56295	Pink	23
CotAD_33045	Pink	21
CotAD_03058	Pink	21
CotAD_02785	Pink	20
CotAD_46289	Pink	20
CotAD_01065	Pink	19
CotAD_22698	Pink	19
CotAD_05931	Pink	18
CotAD_11074	Pink	17
CotAD_53245	Pink	16
CotAD_20503	Pink	16
CotAD_58425	Pink	16
CotAD_08460	Pink	16
CotAD_71946	Pink	16
CotAD_13030	Pink	15
CotAD_22801	Pink	15
CotAD_42796	Pink	15
CotAD_03505	Pink	15
CotAD_48422	Pink	13
CotAD_42283	Pink	13
CotAD_27508	Pink	13
CotAD_71259	Pink	12
CotAD_53731	Pink	12
CotAD_22725	Pink	12
CotAD_10463	Pink	11
CotAD_51331	Pink	11
CotAD_31032	Pink	11
CotAD_54720	Pink	11
CotAD_48041	Pink	11
CotAD_44986	Pink	9
CotAD_01518	Pink	8
CotAD_23373	Pink	8
CotAD_14858	Pink	8
CotAD_60415	Pink	8
CotAD_04010	Pink	8
CotAD_70157	Pink	8
CotAD_48776	Pink	8
CotAD_30199	Pink	8
CotAD_71080	Pink	8
CotAD_73337	Pink	8
CotAD_41531	Pink	7
CotAD_62658	Pink	7
CotAD_52417	Pink	7
CotAD_05343	Pink	7
CotAD_10752	Pink	7
CotAD_03602	Pink	6
CotAD_00200	Pink	6
CotAD_21511	Pink	6
CotAD_50922	Pink	6
CotAD_14586	Pink	5
CotAD_42968	Pink	5
CotAD_09661	Pink	4
CotAD_69836	Pink	4
CotAD_46079	Pink	3
CotAD_44244	Pink	3
CotAD_51552	Pink	3
CotAD_20842	Pink	3
CotAD_18417	Pink	3
CotAD_12787	Pink	2
CotAD_61784	Pink	2
CotAD_12217	Pink	2
CotAD_15949	Pink	2
CotAD_43155	Pink	2
CotAD_58527	Pink	2
CotAD_46806	Pink	2
CotAD_12466	Pink	1
CotAD_64974	Red	31
CotAD_29537	Red	30
CotAD_06946	Red	28
CotAD_05767	Red	27
CotAD_08439	Red	26
CotAD_03421	Red	25
CotAD_20731	Red	23
CotAD_60251	Red	22
CotAD_26989	Red	21
CotAD_16353	Red	20
CotAD_01698	Red	20
CotAD_53688	Red	19
CotAD_64084	Red	19
CotAD_12174	Red	19
CotAD_21267	Red	19
CotAD_54220	Red	19
CotAD_06348	Red	18
CotAD_07453	Red	17
CotAD_34100	Red	17
CotAD_55987	Red	16
CotAD_02612	Red	16
CotAD_34486	Red	16
CotAD_05758	Red	16
CotAD_13224	Red	15
CotAD_71055	Red	15
CotAD_60444	Red	15
CotAD_16483	Red	14
CotAD_11025	Red	14
CotAD_29772	Red	14
CotAD_67579	Red	13
CotAD_66303	Red	13
CotAD_13605	Red	13
CotAD_31765	Red	13
CotAD_24929	Red	12
CotAD_20242	Red	12
CotAD_55727	Red	12
CotAD_17457	Red	12
CotAD_53682	Red	12
CotAD_59879	Red	11
CotAD_07795	Red	11
CotAD_28053	Red	11
CotAD_68507	Red	11
CotAD_44538	Red	11
CotAD_04533	Red	10
CotAD_12195	Red	10
CotAD_06942	Red	10
CotAD_19109	Red	10
CotAD_25324	Red	10
CotAD_03055	Red	10
CotAD_23413	Red	9
CotAD_58418	Red	9
CotAD_12192	Red	8
CotAD_49055	Red	8
CotAD_39739	Red	8
CotAD_25684	Red	8
CotAD_19332	Red	8
CotAD_47325	Red	7
CotAD_47049	Red	7
CotAD_35529	Red	7
CotAD_68991	Red	7
CotAD_04693	Red	7
CotAD_00271	Red	7
CotAD_24341	Red	7
CotAD_26564	Red	7
CotAD_11036	Red	7
CotAD_56262	Red	7
CotAD_58515	Red	6
CotAD_03984	Red	6
CotAD_06861	Red	6
CotAD_03928	Red	6
CotAD_14640	Red	6
CotAD_16778	Red	6
CotAD_22120	Red	6
CotAD_03288	Red	5
CotAD_47109	Red	5
CotAD_41447	Red	5
CotAD_03885	Red	5
CotAD_45289	Red	5
CotAD_48377	Red	5
CotAD_45122	Red	5
CotAD_75848	Red	4
CotAD_26579	Red	4
CotAD_22834	Red	4
CotAD_53814	Red	4
CotAD_18418	Red	4
CotAD_47095	Red	4
CotAD_08789	Red	4
CotAD_69617	Red	4
CotAD_03667	Red	4
CotAD_58227	Red	4
CotAD_58855	Red	4
CotAD_58064	Red	3
CotAD_57620	Red	3
CotAD_22439	Red	3
CotAD_68658	Red	3
CotAD_17984	Red	3
CotAD_24100	Red	2
CotAD_35545	Red	2
CotAD_28331	Red	2
CotAD_07111	Red	2
CotAD_44301	Red	2
CotAD_27650	Red	1
CotAD_43174	Red	1
CotAD_74675	Red	1
CotAD_17632	Red	1
CotAD_32774	Turquoise	34
CotAD_01130	Turquoise	34
CotAD_22095	Turquoise	31
CotAD_50696	Turquoise	30
CotAD_35164	Turquoise	29
CotAD_12317	Turquoise	28
CotAD_00165	Turquoise	28
CotAD_57340	Turquoise	28
CotAD_30996	Turquoise	27
CotAD_16210	Turquoise	27
CotAD_25151	Turquoise	27
CotAD_53253	Turquoise	26
CotAD_59619	Turquoise	26
CotAD_03971	Turquoise	26
CotAD_36391	Turquoise	25
CotAD_17915	Turquoise	25
CotAD_19476	Turquoise	25
CotAD_44219	Turquoise	24
CotAD_50231	Turquoise	24
CotAD_66425	Turquoise	24
CotAD_10810	Turquoise	24
CotAD_15814	Turquoise	23
CotAD_38632	Turquoise	22
CotAD_39012	Turquoise	22
CotAD_02024	Turquoise	22
CotAD_55716	Turquoise	22
CotAD_29072	Turquoise	21
CotAD_08471	Turquoise	21
CotAD_67509	Turquoise	21
CotAD_43215	Turquoise	21
CotAD_65084	Turquoise	20
CotAD_06242	Turquoise	20
CotAD_53678	Turquoise	20
CotAD_38099	Turquoise	20
CotAD_30209	Turquoise	20
CotAD_57529	Turquoise	20
CotAD_36810	Turquoise	20
CotAD_16617	Turquoise	20
CotAD_32171	Turquoise	20
CotAD_00317	Turquoise	20
CotAD_04097	Turquoise	19
CotAD_62432	Turquoise	19
CotAD_28253	Turquoise	19
CotAD_03552	Turquoise	19
CotAD_03434	Turquoise	19
CotAD_03480	Turquoise	19
CotAD_41223	Turquoise	19
CotAD_66052	Turquoise	18
CotAD_18166	Turquoise	18
CotAD_63889	Turquoise	18
CotAD_65355	Turquoise	18
CotAD_07411	Turquoise	18
CotAD_56556	Turquoise	18
CotAD_43999	Turquoise	18
CotAD_69397	Turquoise	18
CotAD_16179	Turquoise	17
CotAD_17168	Turquoise	17
CotAD_65680	Turquoise	17
CotAD_00210	Turquoise	17
CotAD_43769	Turquoise	17
CotAD_10530	Turquoise	17
CotAD_04694	Turquoise	17
CotAD_58764	Turquoise	17
CotAD_29032	Turquoise	17
CotAD_36732	Turquoise	17
CotAD_12863	Turquoise	17
CotAD_47446	Turquoise	17
CotAD_65896	Turquoise	16
CotAD_76372	Turquoise	16
CotAD_62343	Turquoise	16
CotAD_15627	Turquoise	16
CotAD_53232	Turquoise	16
CotAD_76155	Turquoise	16
CotAD_02396	Turquoise	16
CotAD_25878	Turquoise	16
CotAD_50975	Turquoise	16
CotAD_59384	Turquoise	16
CotAD_10114	Turquoise	16
CotAD_50924	Turquoise	16
CotAD_12493	Turquoise	16
CotAD_04202	Turquoise	16
CotAD_48418	Turquoise	16
CotAD_02669	Turquoise	16
CotAD_55531	Turquoise	16
CotAD_61985	Turquoise	15
CotAD_12400	Turquoise	15
CotAD_19376	Turquoise	15
CotAD_75503	Turquoise	15
CotAD_52031	Turquoise	15
CotAD_31051	Turquoise	15
CotAD_38049	Turquoise	15
CotAD_68035	Turquoise	15
CotAD_03004	Turquoise	15
CotAD_14594	Turquoise	15
CotAD_34215	Turquoise	15
CotAD_37713	Turquoise	15
CotAD_62823	Turquoise	15
CotAD_54717	Turquoise	15
CotAD_36000	Turquoise	15
CotAD_24116	Turquoise	14
CotAD_47113	Turquoise	14
CotAD_03423	Turquoise	14
CotAD_52257	Turquoise	14
CotAD_34195	Turquoise	14
CotAD_38689	Turquoise	14
CotAD_34214	Turquoise	14
CotAD_31581	Turquoise	14
CotAD_15924	Turquoise	14
CotAD_38349	Turquoise	14
CotAD_36170	Turquoise	14
CotAD_12046	Turquoise	14
CotAD_03106	Turquoise	14
CotAD_44230	Turquoise	14
CotAD_06853	Turquoise	14
CotAD_15911	Turquoise	14
CotAD_22565	Turquoise	14
CotAD_13580	Turquoise	14
CotAD_13961	Turquoise	13
CotAD_66304	Turquoise	13
CotAD_42753	Turquoise	13
CotAD_05393	Turquoise	13
CotAD_42093	Turquoise	13
CotAD_36355	Turquoise	13
CotAD_38809	Turquoise	13
CotAD_13714	Turquoise	13
CotAD_39029	Turquoise	13
CotAD_14297	Turquoise	13
CotAD_30994	Turquoise	13
CotAD_36857	Turquoise	13
CotAD_25988	Turquoise	13
CotAD_03834	Turquoise	13
CotAD_03875	Turquoise	13
CotAD_07080	Turquoise	13
CotAD_03128	Turquoise	13
CotAD_05717	Turquoise	13
CotAD_01074	Turquoise	12
CotAD_51907	Turquoise	12
CotAD_53763	Turquoise	12
CotAD_14900	Turquoise	12
CotAD_10980	Turquoise	12
CotAD_47518	Turquoise	12
CotAD_02537	Turquoise	12
CotAD_44282	Turquoise	12
CotAD_72900	Turquoise	12
CotAD_13790	Turquoise	12
CotAD_12320	Turquoise	12
CotAD_57826	Turquoise	12
CotAD_68143	Turquoise	12
CotAD_30685	Turquoise	12
CotAD_38658	Turquoise	12
CotAD_48252	Turquoise	12
CotAD_47114	Turquoise	12
CotAD_02960	Turquoise	12
CotAD_03660	Turquoise	12
CotAD_04655	Turquoise	12
CotAD_24272	Turquoise	12
CotAD_28030	Turquoise	12
CotAD_55408	Turquoise	12
CotAD_40994	Turquoise	12
CotAD_30642	Turquoise	12
CotAD_18085	Turquoise	12
CotAD_61847	Turquoise	11
CotAD_66056	Turquoise	11
CotAD_24298	Turquoise	11
CotAD_52234	Turquoise	11
CotAD_10511	Turquoise	11
CotAD_58945	Turquoise	11
CotAD_17527	Turquoise	11
CotAD_47679	Turquoise	11
CotAD_20944	Turquoise	11
CotAD_54749	Turquoise	11
CotAD_51228	Turquoise	11
CotAD_51545	Turquoise	11
CotAD_48389	Turquoise	11
CotAD_37611	Turquoise	11
CotAD_29347	Turquoise	11
CotAD_31531	Turquoise	11
CotAD_31506	Turquoise	11
CotAD_47771	Turquoise	11
CotAD_10173	Turquoise	11
CotAD_24927	Turquoise	11
CotAD_08552	Turquoise	11
CotAD_60970	Turquoise	11
CotAD_68136	Turquoise	11
CotAD_64804	Turquoise	10
CotAD_04606	Turquoise	10
CotAD_10399	Turquoise	10
CotAD_26455	Turquoise	10
CotAD_38997	Turquoise	10
CotAD_05647	Turquoise	10
CotAD_23778	Turquoise	10
CotAD_62953	Turquoise	10
CotAD_03322	Turquoise	10
CotAD_32003	Turquoise	10
CotAD_22841	Turquoise	10
CotAD_41896	Turquoise	10
CotAD_51044	Turquoise	10
CotAD_34348	Turquoise	10
CotAD_02723	Turquoise	10
CotAD_43034	Turquoise	10
CotAD_16555	Turquoise	10
CotAD_69305	Turquoise	10
CotAD_42254	Turquoise	10
CotAD_38079	Turquoise	10
CotAD_03880	Turquoise	10
CotAD_04091	Turquoise	10
CotAD_67181	Turquoise	10
CotAD_66309	Turquoise	10
CotAD_36733	Turquoise	10
CotAD_72726	Turquoise	10
CotAD_46764	Turquoise	10
CotAD_11759	Turquoise	10
CotAD_01680	Turquoise	10
CotAD_20949	Turquoise	10
CotAD_02639	Turquoise	10
CotAD_22779	Turquoise	10
CotAD_05654	Turquoise	10
CotAD_19994	Turquoise	10
CotAD_06616	Turquoise	9
CotAD_54440	Turquoise	9
CotAD_04315	Turquoise	9
CotAD_02703	Turquoise	9
CotAD_15671	Turquoise	9
CotAD_21252	Turquoise	9
CotAD_05887	Turquoise	9
CotAD_08071	Turquoise	9
CotAD_37830	Turquoise	9
CotAD_17721	Turquoise	9
CotAD_13674	Turquoise	9
CotAD_10936	Turquoise	9
CotAD_54199	Turquoise	9
CotAD_41194	Turquoise	9
CotAD_02700	Turquoise	9
CotAD_47160	Turquoise	9
CotAD_68452	Turquoise	9
CotAD_27346	Turquoise	9
CotAD_04715	Turquoise	9
CotAD_22742	Turquoise	9
CotAD_52578	Turquoise	9
CotAD_17975	Turquoise	9
CotAD_56745	Turquoise	9
CotAD_74360	Turquoise	9
CotAD_04181	Turquoise	9
CotAD_11389	Turquoise	9
CotAD_38358	Turquoise	9
CotAD_06221	Turquoise	9
CotAD_29832	Turquoise	8
CotAD_48309	Turquoise	8
CotAD_72052	Turquoise	8
CotAD_03151	Turquoise	8
CotAD_04636	Turquoise	8
CotAD_11037	Turquoise	8
CotAD_22770	Turquoise	8
CotAD_21639	Turquoise	8
CotAD_02617	Turquoise	8
CotAD_34364	Turquoise	8
CotAD_58536	Turquoise	8
CotAD_65987	Turquoise	8
CotAD_62115	Turquoise	8
CotAD_04506	Turquoise	8
CotAD_30100	Turquoise	8
CotAD_48043	Turquoise	8
CotAD_10468	Turquoise	8
CotAD_15635	Turquoise	8
CotAD_01968	Turquoise	8
CotAD_23835	Turquoise	8
CotAD_16289	Turquoise	8
CotAD_43675	Turquoise	8
CotAD_74929	Turquoise	8
CotAD_73921	Turquoise	7
CotAD_34078	Turquoise	7
CotAD_01340	Turquoise	7
CotAD_22482	Turquoise	7
CotAD_16588	Turquoise	7
CotAD_42458	Turquoise	7
CotAD_71793	Turquoise	7
CotAD_18130	Turquoise	7
CotAD_06222	Turquoise	7
CotAD_13328	Turquoise	7
CotAD_72085	Turquoise	7
CotAD_05166	Turquoise	7
CotAD_01553	Turquoise	7
CotAD_23410	Turquoise	7
CotAD_68736	Turquoise	7
CotAD_21708	Turquoise	7
CotAD_56182	Turquoise	7
CotAD_16783	Turquoise	7
CotAD_21218	Turquoise	7
CotAD_31665	Turquoise	7
CotAD_67855	Turquoise	7
CotAD_31906	Turquoise	7
CotAD_56274	Turquoise	6
CotAD_65980	Turquoise	6
CotAD_43386	Turquoise	6
CotAD_63056	Turquoise	6
CotAD_01043	Turquoise	6
CotAD_06202	Turquoise	6
CotAD_48024	Turquoise	6
CotAD_17724	Turquoise	6
CotAD_59528	Turquoise	6
CotAD_62222	Turquoise	6
CotAD_57634	Turquoise	6
CotAD_67059	Turquoise	6
CotAD_68775	Turquoise	6
CotAD_68928	Turquoise	6
CotAD_64654	Turquoise	6
CotAD_58935	Turquoise	6
CotAD_42714	Turquoise	6
CotAD_23412	Turquoise	5
CotAD_52949	Turquoise	5
CotAD_01996	Turquoise	5
CotAD_18406	Turquoise	5
CotAD_00493	Turquoise	5
CotAD_27694	Turquoise	5
CotAD_63249	Turquoise	5
CotAD_16946	Turquoise	5
CotAD_39742	Turquoise	5
CotAD_44237	Turquoise	5
CotAD_13857	Turquoise	5
CotAD_59154	Turquoise	5
CotAD_42463	Turquoise	5
CotAD_47590	Turquoise	5
CotAD_42332	Turquoise	5
CotAD_52779	Turquoise	5
CotAD_23384	Turquoise	5
CotAD_66779	Turquoise	4
CotAD_46276	Turquoise	4
CotAD_57998	Turquoise	4
CotAD_04625	Turquoise	4
CotAD_04100	Turquoise	4
CotAD_22033	Turquoise	4
CotAD_32426	Turquoise	4
CotAD_20939	Turquoise	4
CotAD_49222	Turquoise	4
CotAD_02704	Turquoise	4
CotAD_22435	Turquoise	4
CotAD_26180	Turquoise	4
CotAD_04650	Turquoise	4
CotAD_27717	Turquoise	4
CotAD_25968	Turquoise	4
CotAD_69306	Turquoise	4
CotAD_39890	Turquoise	4
CotAD_56565	Turquoise	4
CotAD_66669	Turquoise	3
CotAD_19158	Turquoise	3
CotAD_58240	Turquoise	3
CotAD_66622	Turquoise	3
CotAD_29524	Turquoise	3
CotAD_11432	Turquoise	3
CotAD_05612	Turquoise	3
CotAD_42021	Turquoise	3
CotAD_27361	Turquoise	3
CotAD_36842	Turquoise	3
CotAD_57986	Turquoise	3
CotAD_60939	Turquoise	3
CotAD_51639	Turquoise	3
CotAD_59221	Turquoise	3
CotAD_01101	Turquoise	3
CotAD_05156	Turquoise	3
CotAD_12451	Turquoise	3
CotAD_04559	Turquoise	3
CotAD_10962	Turquoise	3
CotAD_03247	Turquoise	3
CotAD_22249	Turquoise	3
CotAD_59405	Turquoise	3
CotAD_28290	Turquoise	3
CotAD_26842	Turquoise	3
CotAD_51265	Turquoise	2
CotAD_16296	Turquoise	2
CotAD_36610	Turquoise	2
CotAD_24416	Turquoise	2
CotAD_23434	Turquoise	2
CotAD_46430	Turquoise	2
CotAD_56021	Turquoise	2
CotAD_01208	Turquoise	2
CotAD_42451	Turquoise	2
CotAD_01573	Turquoise	2
CotAD_05170	Turquoise	2
CotAD_14561	Turquoise	2
CotAD_44073	Turquoise	2
CotAD_12504	Turquoise	2
CotAD_49699	Turquoise	2
CotAD_58035	Turquoise	2
CotAD_48069	Turquoise	2
CotAD_50986	Turquoise	2
CotAD_46218	Turquoise	2
CotAD_21881	Turquoise	2
CotAD_04136	Turquoise	2
CotAD_49922	Turquoise	2
CotAD_27922	Turquoise	1
CotAD_24147	Turquoise	1
CotAD_36625	Turquoise	1
CotAD_22239	Turquoise	1
CotAD_01503	Turquoise	1
CotAD_47551	Turquoise	1
CotAD_52643	Turquoise	1
CotAD_31770	Turquoise	1
CotAD_58943	Turquoise	1
CotAD_33120	Turquoise	1
CotAD_56045	Turquoise	1
CotAD_31334	Turquoise	1
CotAD_54304	Turquoise	1
CotAD_62940	Turquoise	1
CotAD_23571	Turquoise	1
CotAD_33121	Turquoise	1
CotAD_56310	Turquoise	1
CotAD_45116	Turquoise	1
CotAD_65302	Turquoise	1
CotAD_04590	Turquoise	1
CotAD_26734	Turquoise	1
CotAD_59425	Turquoise	1
CotAD_02294	Turquoise	1
CotAD_05318	Turquoise	1
CotAD_22026	Turquoise	1
CotAD_21512	Turquoise	1
CotAD_37808	Turquoise	1
CotAD_57520	Turquoise	1
CotAD_04417	Turquoise	1
CotAD_08674	Turquoise	1
CotAD_36836	Turquoise	1
CotAD_16264	Turquoise	1
CotAD_74542	Yellow	35
CotAD_65716	Yellow	25
CotAD_17422	Yellow	23
CotAD_39019	Yellow	23
CotAD_66334	Yellow	20
CotAD_29058	Yellow	20
CotAD_38296	Yellow	19
CotAD_30326	Yellow	19
CotAD_33265	Yellow	18
CotAD_18969	Yellow	17
CotAD_10418	Yellow	17
CotAD_66914	Yellow	17
CotAD_02961	Yellow	16
CotAD_29103	Yellow	16
CotAD_20696	Yellow	16
CotAD_37334	Yellow	16
CotAD_36226	Yellow	16
CotAD_57563	Yellow	15
CotAD_23533	Yellow	15
CotAD_30555	Yellow	15
CotAD_47466	Yellow	15
CotAD_06200	Yellow	15
CotAD_06964	Yellow	15
CotAD_33355	Yellow	14
CotAD_72548	Yellow	13
CotAD_68157	Yellow	13
CotAD_05142	Yellow	13
CotAD_04162	Yellow	13
CotAD_36930	Yellow	12
CotAD_13612	Yellow	12
CotAD_64365	Yellow	12
CotAD_34146	Yellow	12
CotAD_44061	Yellow	12
CotAD_57171	Yellow	12
CotAD_58811	Yellow	11
CotAD_66604	Yellow	11
CotAD_21500	Yellow	11
CotAD_70568	Yellow	11
CotAD_14542	Yellow	11
CotAD_29125	Yellow	11
CotAD_65398	Yellow	11
CotAD_06537	Yellow	11
CotAD_39055	Yellow	10
CotAD_58552	Yellow	10
CotAD_24916	Yellow	10
CotAD_04605	Yellow	10
CotAD_71614	Yellow	10
CotAD_47385	Yellow	10
CotAD_49595	Yellow	10
CotAD_22832	Yellow	10
CotAD_62293	Yellow	10
CotAD_12102	Yellow	10
CotAD_11344	Yellow	10
CotAD_50874	Yellow	10
CotAD_58485	Yellow	10
CotAD_68147	Yellow	10
CotAD_32270	Yellow	10
CotAD_37664	Yellow	9
CotAD_12177	Yellow	9
CotAD_43079	Yellow	9
CotAD_66017	Yellow	9
CotAD_34988	Yellow	9
CotAD_21005	Yellow	8
CotAD_31528	Yellow	8
CotAD_47657	Yellow	8
CotAD_35646	Yellow	8
CotAD_34805	Yellow	8
CotAD_35407	Yellow	8
CotAD_00989	Yellow	8
CotAD_45183	Yellow	8
CotAD_35568	Yellow	7
CotAD_27737	Yellow	7
CotAD_66059	Yellow	7
CotAD_12481	Yellow	7
CotAD_19359	Yellow	7
CotAD_09579	Yellow	7
CotAD_11368	Yellow	7
CotAD_05128	Yellow	6
CotAD_38672	Yellow	6
CotAD_47705	Yellow	6
CotAD_36531	Yellow	6
CotAD_11062	Yellow	6
CotAD_31172	Yellow	6
CotAD_34265	Yellow	6
CotAD_22244	Yellow	5
CotAD_29533	Yellow	5
CotAD_35678	Yellow	5
CotAD_66132	Yellow	5
CotAD_12794	Yellow	5
CotAD_40962	Yellow	5
CotAD_49585	Yellow	4
CotAD_02975	Yellow	4
CotAD_04564	Yellow	3
CotAD_06211	Yellow	3
CotAD_04106	Yellow	3
CotAD_54528	Yellow	3
CotAD_02093	Yellow	3
CotAD_43954	Yellow	3
CotAD_34719	Yellow	3
CotAD_16687	Yellow	3
CotAD_03478	Yellow	3
CotAD_73989	Yellow	3
CotAD_52974	Yellow	3
CotAD_50574	Yellow	2
CotAD_31439	Yellow	2
CotAD_33672	Yellow	2
CotAD_06324	Yellow	2
CotAD_31196	Yellow	2
CotAD_10920	Yellow	2
CotAD_07110	Yellow	2
CotAD_26750	Yellow	2
CotAD_02556	Yellow	2
CotAD_47900	Yellow	2
CotAD_71986	Yellow	2
CotAD_04146	Yellow	2
CotAD_28825	Yellow	2
CotAD_19682	Yellow	2
CotAD_48376	Yellow	2
CotAD_23548	Yellow	2
CotAD_03464	Yellow	2
CotAD_33039	Yellow	2
CotAD_40664	Yellow	2
CotAD_05926	Yellow	1
CotAD_75419	Yellow	1
CotAD_69385	Yellow	1
CotAD_75871	Yellow	1
CotAD_03911	Yellow	1
		9.93606

## Sheet: CC of all modules
Table S5. Network analyses for resist mock
Gene	Module	CC
CotAD_56307	Black	0.62963
CotAD_74388	Black	0.613333
CotAD_10502	Black	0.57
CotAD_51152	Black	0.666667
CotAD_60837	Black	0.774892
CotAD_52102	Black	0.642105
CotAD_01506	Black	0.584211
CotAD_31509	Black	0.615789
CotAD_65327	Black	0.479532
CotAD_12047	Black	0.555556
CotAD_52139	Black	0.602339
CotAD_29004	Black	0.490196
CotAD_30885	Black	0.551471
CotAD_63713	Black	0.654412
CotAD_31054	Black	0.647059
CotAD_69695	Black	0.7
CotAD_02873	Black	0.761905
CotAD_52074	Black	0.6
CotAD_08696	Black	0.504762
CotAD_11826	Black	0.419048
CotAD_30744	Black	0.571429
CotAD_13578	Black	0.67033
CotAD_10461	Black	0.681319
CotAD_43185	Black	0.659341
CotAD_68040	Black	0.593407
CotAD_12476	Black	0.615385
CotAD_47669	Black	0.67033
CotAD_35675	Black	0.571429
CotAD_50328	Black	0.564103
CotAD_20218	Black	0.512821
CotAD_42465	Black	0.454545
CotAD_38136	Black	0.651515
CotAD_34518	Black	0.745455
CotAD_18860	Black	0.672727
CotAD_16559	Black	0.618182
CotAD_19758	Black	0.654545
CotAD_11730	Black	0.622222
CotAD_47638	Black	0.6
CotAD_47976	Black	0.711111
CotAD_41509	Black	0.622222
CotAD_63924	Black	0.555556
CotAD_74175	Black	0.666667
CotAD_19321	Black	0.611111
CotAD_02567	Black	0.75
CotAD_19140	Black	0.583333
CotAD_38471	Black	0.75
CotAD_31791	Black	0.642857
CotAD_50720	Black	0.821429
CotAD_71764	Black	0.52381
CotAD_02056	Black	0.571429
CotAD_33034	Black	0.47619
CotAD_26157	Black	0.52381
CotAD_40644	Black	0.866667
CotAD_60149	Black	0.933333
CotAD_31913	Black	0.733333
CotAD_11070	Black	0.6
CotAD_64101	Black	0.9
CotAD_03991	Black	0.5
CotAD_30053	Black	0.166667
CotAD_22884	Black	0.333333
CotAD_30096	Black	0
CotAD_17524	Black	1
CotAD_14621	Black	1
CotAD_10819	Black	1
CotAD_18926	Black	0
CotAD_08782	Black	0
CotAD_44288	Blue	0.533333
CotAD_50940	Blue	0.692473
CotAD_35489	Blue	0.584046
CotAD_39749	Blue	0.52
CotAD_17520	Blue	0.536232
CotAD_54653	Blue	0.652174
CotAD_35625	Blue	0.498024
CotAD_73235	Blue	0.753247
CotAD_34487	Blue	0.65368
CotAD_35924	Blue	0.623377
CotAD_18359	Blue	0.4329
CotAD_08678	Blue	0.549784
CotAD_60400	Blue	0.61039
CotAD_54122	Blue	0.628571
CotAD_69994	Blue	0.471429
CotAD_37872	Blue	0.566667
CotAD_44067	Blue	0.631579
CotAD_39421	Blue	0.526316
CotAD_39361	Blue	0.642105
CotAD_59599	Blue	0.660819
CotAD_05132	Blue	0.666667
CotAD_58434	Blue	0.596491
CotAD_39030	Blue	0.561404
CotAD_18328	Blue	0.374269
CotAD_04214	Blue	0.607843
CotAD_69356	Blue	0.588235
CotAD_10164	Blue	0.633987
CotAD_50233	Blue	0.542484
CotAD_25658	Blue	0.653595
CotAD_21382	Blue	0.542484
CotAD_42636	Blue	0.490196
CotAD_19503	Blue	0.713235
CotAD_09047	Blue	0.610294
CotAD_54302	Blue	0.647059
CotAD_74470	Blue	0.632353
CotAD_28224	Blue	0.632353
CotAD_14572	Blue	0.580882
CotAD_18421	Blue	0.507353
CotAD_06980	Blue	0.669118
CotAD_04622	Blue	0.558824
CotAD_16865	Blue	0.514706
CotAD_27774	Blue	0.625
CotAD_45009	Blue	0.666667
CotAD_29566	Blue	0.675
CotAD_34275	Blue	0.633333
CotAD_44676	Blue	0.55
CotAD_30781	Blue	0.491667
CotAD_68343	Blue	0.6
CotAD_19282	Blue	0.541667
CotAD_32768	Blue	0.666667
CotAD_21960	Blue	0.641667
CotAD_28921	Blue	0.516667
CotAD_14819	Blue	0.508333
CotAD_52693	Blue	0.590476
CotAD_16320	Blue	0.666667
CotAD_01755	Blue	0.838095
CotAD_19788	Blue	0.495238
CotAD_51648	Blue	0.695238
CotAD_52657	Blue	0.561905
CotAD_03220	Blue	0.609524
CotAD_28023	Blue	0.542857
CotAD_16359	Blue	0.552381
CotAD_34165	Blue	0.56044
CotAD_30868	Blue	0.692308
CotAD_45200	Blue	0.703297
CotAD_36519	Blue	0.725275
CotAD_52791	Blue	0.703297
CotAD_06297	Blue	0.516484
CotAD_61258	Blue	0.604396
CotAD_68239	Blue	0.604396
CotAD_71360	Blue	0.604396
CotAD_13715	Blue	0.571429
CotAD_73368	Blue	0.593407
CotAD_03533	Blue	0.505495
CotAD_30984	Blue	0.604396
CotAD_05300	Blue	0.474359
CotAD_02832	Blue	0.576923
CotAD_09309	Blue	0.602564
CotAD_28066	Blue	0.589744
CotAD_49156	Blue	0.564103
CotAD_64787	Blue	0.666667
CotAD_40388	Blue	0.717949
CotAD_35536	Blue	0.576923
CotAD_01155	Blue	0.512821
CotAD_16572	Blue	0.551282
CotAD_08713	Blue	0.5
CotAD_53871	Blue	0.641026
CotAD_08590	Blue	0.628205
CotAD_63770	Blue	0.666667
CotAD_56283	Blue	0.435897
CotAD_13185	Blue	0.615385
CotAD_04093	Blue	0.576923
CotAD_66529	Blue	0.727273
CotAD_16579	Blue	0.818182
CotAD_47361	Blue	0.666667
CotAD_15869	Blue	0.636364
CotAD_60103	Blue	0.681818
CotAD_02326	Blue	0.590909
CotAD_32278	Blue	0.636364
CotAD_50104	Blue	0.621212
CotAD_05195	Blue	0.606061
CotAD_24980	Blue	0.681818
CotAD_38654	Blue	0.651515
CotAD_30784	Blue	0.575758
CotAD_71410	Blue	0.636364
CotAD_06890	Blue	0.484848
CotAD_05313	Blue	0.590909
CotAD_58990	Blue	0.515152
CotAD_03316	Blue	0.636364
CotAD_16856	Blue	0.709091
CotAD_09089	Blue	0.745455
CotAD_11449	Blue	0.636364
CotAD_17552	Blue	0.545455
CotAD_23122	Blue	0.690909
CotAD_06177	Blue	0.581818
CotAD_43219	Blue	0.672727
CotAD_00400	Blue	0.527273
CotAD_44626	Blue	0.363636
CotAD_25811	Blue	0.555556
CotAD_00390	Blue	0.666667
CotAD_27706	Blue	0.666667
CotAD_58109	Blue	0.644444
CotAD_16316	Blue	0.511111
CotAD_20131	Blue	0.533333
CotAD_49204	Blue	0.711111
CotAD_33053	Blue	0.6
CotAD_34093	Blue	0.555556
CotAD_18092	Blue	0.6
CotAD_30548	Blue	0.488889
CotAD_28299	Blue	0.711111
CotAD_13504	Blue	0.466667
CotAD_47384	Blue	0.622222
CotAD_06789	Blue	0.622222
CotAD_24381	Blue	0.444444
CotAD_59772	Blue	0.422222
CotAD_02707	Blue	0.466667
CotAD_33441	Blue	0.511111
CotAD_13626	Blue	0.75
CotAD_38159	Blue	0.527778
CotAD_05274	Blue	0.638889
CotAD_72534	Blue	0.805556
CotAD_32219	Blue	0.722222
CotAD_65202	Blue	0.555556
CotAD_52342	Blue	0.694444
CotAD_44355	Blue	0.527778
CotAD_59678	Blue	0.5
CotAD_66385	Blue	0.444444
CotAD_13401	Blue	0.694444
CotAD_02756	Blue	0.666667
CotAD_15894	Blue	0.714286
CotAD_38089	Blue	0.678571
CotAD_24215	Blue	0.571429
CotAD_26755	Blue	0.464286
CotAD_16288	Blue	0.678571
CotAD_30147	Blue	0.535714
CotAD_23409	Blue	0.714286
CotAD_75005	Blue	0.785714
CotAD_12337	Blue	0.571429
CotAD_25851	Blue	0.714286
CotAD_05814	Blue	0.571429
CotAD_43636	Blue	0.464286
CotAD_04785	Blue	0.535714
CotAD_16419	Blue	0.535714
CotAD_32733	Blue	0.678571
CotAD_09631	Blue	0.392857
CotAD_09064	Blue	0.607143
CotAD_06249	Blue	0.571429
CotAD_56678	Blue	0.904762
CotAD_13849	Blue	0.714286
CotAD_45144	Blue	1
CotAD_03795	Blue	0.809524
CotAD_69351	Blue	0.857143
CotAD_71271	Blue	0.714286
CotAD_20463	Blue	0.666667
CotAD_03023	Blue	0.714286
CotAD_57158	Blue	0.857143
CotAD_44863	Blue	0.571429
CotAD_30549	Blue	0.809524
CotAD_02752	Blue	0.666667
CotAD_28060	Blue	0.285714
CotAD_22643	Blue	0.47619
CotAD_74240	Blue	0.380952
CotAD_67748	Blue	0.380952
CotAD_23578	Blue	0.380952
CotAD_11053	Blue	0.733333
CotAD_41957	Blue	0.8
CotAD_03465	Blue	0.933333
CotAD_45864	Blue	0.933333
CotAD_06815	Blue	0.466667
CotAD_55126	Blue	0.666667
CotAD_26567	Blue	0.533333
CotAD_45427	Blue	0.866667
CotAD_50448	Blue	0.666667
CotAD_72005	Blue	0.6
CotAD_00372	Blue	1
CotAD_32299	Blue	0.6
CotAD_11007	Blue	0.866667
CotAD_02776	Blue	0.333333
CotAD_35661	Blue	0.466667
CotAD_03175	Blue	1
CotAD_66025	Blue	0.7
CotAD_57723	Blue	0.7
CotAD_40972	Blue	0.7
CotAD_05305	Blue	0.6
CotAD_54117	Blue	0.4
CotAD_36174	Blue	0.3
CotAD_39724	Blue	0.3
CotAD_32480	Blue	0.4
CotAD_02667	Blue	0.5
CotAD_01948	Blue	0.4
CotAD_29768	Blue	0.4
CotAD_68446	Blue	0.3
CotAD_19750	Blue	0.3
CotAD_41158	Blue	1
CotAD_05108	Blue	0.666667
CotAD_65299	Blue	0.5
CotAD_63887	Blue	0.833333
CotAD_52799	Blue	0.666667
CotAD_05381	Blue	0.5
CotAD_63768	Blue	1
CotAD_72517	Blue	0.666667
CotAD_56940	Blue	0.666667
CotAD_37904	Blue	0.5
CotAD_64297	Blue	0.166667
CotAD_46810	Blue	0.166667
CotAD_37228	Blue	0.666667
CotAD_41274	Blue	0.666667
CotAD_50854	Blue	1
CotAD_47159	Blue	1
CotAD_00058	Blue	0.666667
CotAD_13821	Blue	0.333333
CotAD_30137	Blue	1
CotAD_60126	Blue	0.666667
CotAD_50222	Blue	1
CotAD_46095	Blue	1
CotAD_76663	Blue	1
CotAD_60628	Blue	1
CotAD_00169	Blue	1
CotAD_22867	Blue	0
CotAD_23795	Blue	1
CotAD_42952	Blue	1
CotAD_42497	Blue	1
CotAD_62354	Blue	0
CotAD_01151	Blue	0
CotAD_72722	Blue	1
CotAD_47966	Blue	0
CotAD_37255	Blue	0
CotAD_67820	Blue	0
CotAD_48991	Blue	0
CotAD_12781	Blue	0
CotAD_35950	Blue	0
CotAD_56489	Blue	0
CotAD_64296	Blue	0
CotAD_27352	Blue	0
CotAD_62375	Blue	0
CotAD_12941	Blue	0
CotAD_71835	Blue	0
CotAD_30658	Blue	0
CotAD_12991	Blue	0
CotAD_22403	Blue	0
CotAD_37799	Blue	0
CotAD_09102	Blue	0
CotAD_00306	Brown	0.603175
CotAD_19040	Brown	0.606855
CotAD_42722	Brown	0.625
CotAD_21951	Brown	0.670968
CotAD_31002	Brown	0.68254
CotAD_14568	Brown	0.716667
CotAD_33244	Brown	0.561594
CotAD_44099	Brown	0.644269
CotAD_12278	Brown	0.513834
CotAD_59704	Brown	0.607843
CotAD_14906	Brown	0.633987
CotAD_53321	Brown	0.620915
CotAD_56175	Brown	0.607843
CotAD_35389	Brown	0.522876
CotAD_66022	Brown	0.617647
CotAD_04366	Brown	0.433824
CotAD_40820	Brown	0.470588
CotAD_41439	Brown	0.766667
CotAD_04352	Brown	0.6
CotAD_18998	Brown	0.580952
CotAD_00416	Brown	0.590476
CotAD_71802	Brown	0.761905
CotAD_54533	Brown	0.838095
CotAD_46481	Brown	0.609524
CotAD_10540	Brown	0.725275
CotAD_01125	Brown	0.516484
CotAD_36009	Brown	0.769231
CotAD_20459	Brown	0.769231
CotAD_72070	Brown	0.615385
CotAD_06347	Brown	0.692308
CotAD_53752	Brown	0.626374
CotAD_73924	Brown	0.703297
CotAD_08452	Brown	0.56044
CotAD_72212	Brown	0.564103
CotAD_75311	Brown	0.564103
CotAD_12897	Brown	0.717949
CotAD_69981	Brown	0.551282
CotAD_01892	Brown	0.435897
CotAD_36398	Brown	0.651515
CotAD_01528	Brown	0.651515
CotAD_74247	Brown	0.681818
CotAD_06666	Brown	0.651515
CotAD_40817	Brown	0.575758
CotAD_41758	Brown	0.575758
CotAD_08787	Brown	0.666667
CotAD_21978	Brown	0.575758
CotAD_55984	Brown	0.836364
CotAD_05633	Brown	0.490909
CotAD_24107	Brown	0.618182
CotAD_11027	Brown	0.509091
CotAD_12944	Brown	0.854545
CotAD_68030	Brown	0.527273
CotAD_10493	Brown	0.563636
CotAD_18927	Brown	0.545455
CotAD_37731	Brown	0.527273
CotAD_06601	Brown	0.622222
CotAD_02663	Brown	0.666667
CotAD_14521	Brown	0.511111
CotAD_35552	Brown	0.733333
CotAD_33429	Brown	0.622222
CotAD_59975	Brown	0.644444
CotAD_59460	Brown	0.611111
CotAD_42773	Brown	0.472222
CotAD_10867	Brown	0.694444
CotAD_39083	Brown	0.611111
CotAD_30136	Brown	0.527778
CotAD_54407	Brown	0.5
CotAD_00002	Brown	0.416667
CotAD_23621	Brown	0.416667
CotAD_58800	Brown	0.464286
CotAD_01482	Brown	0.642857
CotAD_38357	Brown	0.571429
CotAD_19176	Brown	0.75
CotAD_29022	Brown	0.428571
CotAD_33220	Brown	0.761905
CotAD_31759	Brown	0.571429
CotAD_55726	Brown	0.571429
CotAD_52156	Brown	0.619048
CotAD_40692	Brown	0.52381
CotAD_19347	Brown	0.857143
CotAD_27472	Brown	0.571429
CotAD_56686	Brown	0.47619
CotAD_56831	Brown	0.666667
CotAD_16322	Brown	0.533333
CotAD_45428	Brown	0.666667
CotAD_00421	Brown	0.533333
CotAD_61841	Brown	0.266667
CotAD_09396	Brown	0.6
CotAD_39746	Brown	0.4
CotAD_16275	Brown	0.333333
CotAD_23897	Brown	0.9
CotAD_13587	Brown	0.7
CotAD_21713	Brown	0.6
CotAD_25952	Brown	0.5
CotAD_03160	Brown	0.666667
CotAD_16170	Brown	1
CotAD_38040	Brown	0.833333
CotAD_34035	Brown	0.666667
CotAD_29379	Brown	0.666667
CotAD_14337	Brown	0.333333
CotAD_01143	Brown	0.666667
CotAD_67298	Brown	0.5
CotAD_20219	Brown	0.833333
CotAD_74978	Brown	0.5
CotAD_44882	Brown	0.666667
CotAD_33636	Brown	1
CotAD_38317	Brown	0.666667
CotAD_03708	Brown	1
CotAD_12194	Brown	1
CotAD_18393	Brown	0.333333
CotAD_05130	Brown	0.333333
CotAD_03051	Brown	0.333333
CotAD_10757	Brown	0.333333
CotAD_49092	Brown	0.333333
CotAD_46387	Brown	1
CotAD_27323	Brown	1
CotAD_42964	Brown	1
CotAD_18365	Brown	1
CotAD_38331	Brown	1
CotAD_55982	Brown	1
CotAD_67025	Brown	0
CotAD_40675	Brown	1
CotAD_06665	Brown	1
CotAD_30229	Brown	0
CotAD_16332	Brown	0
CotAD_15948	Brown	0
CotAD_38612	Brown	0
CotAD_32773	Brown	0
CotAD_21475	Brown	0
CotAD_08200	Brown	0
CotAD_63065	Green	0.623656
CotAD_04022	Green	0.546237
CotAD_14639	Green	0.660099
CotAD_11727	Green	0.642105
CotAD_55587	Green	0.663158
CotAD_66877	Green	0.526316
CotAD_12917	Green	0.575163
CotAD_36737	Green	0.666667
CotAD_41631	Green	0.620915
CotAD_41292	Green	0.426471
CotAD_58236	Green	0.658333
CotAD_44197	Green	0.466667
CotAD_11793	Green	0.558333
CotAD_59468	Green	0.641667
CotAD_75439	Green	0.666667
CotAD_42441	Green	0.67619
CotAD_24250	Green	0.714286
CotAD_24019	Green	0.619048
CotAD_46681	Green	0.552381
CotAD_43332	Green	0.571429
CotAD_20143	Green	0.571429
CotAD_58750	Green	0.67033
CotAD_19307	Green	0.666667
CotAD_03585	Green	0.487179
CotAD_44188	Green	0.435897
CotAD_13977	Green	0.727273
CotAD_08502	Green	0.681818
CotAD_56311	Green	0.742424
CotAD_47514	Green	0.575758
CotAD_07481	Green	0.560606
CotAD_10932	Green	0.636364
CotAD_42719	Green	0.490909
CotAD_53764	Green	0.581818
CotAD_37238	Green	0.733333
CotAD_74693	Green	0.622222
CotAD_16578	Green	0.533333
CotAD_22098	Green	0.4
CotAD_50152	Green	0.444444
CotAD_70574	Green	0.622222
CotAD_04356	Green	0.333333
CotAD_57629	Green	0.638889
CotAD_32297	Green	0.777778
CotAD_16218	Green	0.444444
CotAD_04609	Green	0.666667
CotAD_05496	Green	0.638889
CotAD_31159	Green	0.833333
CotAD_21986	Green	0.527778
CotAD_46581	Green	0.638889
CotAD_65059	Green	0.607143
CotAD_53218	Green	0.714286
CotAD_24419	Green	0.892857
CotAD_29745	Green	0.464286
CotAD_16723	Green	0.809524
CotAD_17078	Green	0.52381
CotAD_47218	Green	0.47619
CotAD_08110	Green	0.666667
CotAD_38731	Green	0.52381
CotAD_62906	Green	0.380952
CotAD_75287	Green	0.428571
CotAD_62821	Green	0.866667
CotAD_57808	Green	0.666667
CotAD_68748	Green	0.666667
CotAD_17449	Green	0.6
CotAD_30294	Green	0.533333
CotAD_39656	Green	0.533333
CotAD_36893	Green	0.733333
CotAD_06746	Green	0.7
CotAD_37785	Green	0.5
CotAD_64926	Green	0.8
CotAD_08699	Green	1
CotAD_33054	Green	0.4
CotAD_37818	Green	0.5
CotAD_46049	Green	0.3
CotAD_57028	Green	0.5
CotAD_07038	Green	0.666667
CotAD_07119	Green	0.333333
CotAD_74979	Green	1
CotAD_09117	Green	0.5
CotAD_56078	Green	0.833333
CotAD_31464	Green	0.5
CotAD_39279	Green	0.666667
CotAD_62928	Green	0.333333
CotAD_40807	Green	0.666667
CotAD_76239	Green	1
CotAD_16643	Green	0.666667
CotAD_04295	Green	0.333333
CotAD_04218	Green	0.333333
CotAD_67923	Green	0.666667
CotAD_22522	Green	0.333333
CotAD_06168	Green	1
CotAD_31436	Green	1
CotAD_01136	Green	1
CotAD_03805	Green	1
CotAD_36643	Green	0
CotAD_57856	Green	0
CotAD_16297	Green	1
CotAD_58944	Green	1
CotAD_24142	Green	0
CotAD_43397	Green	0
CotAD_50146	Green	1
CotAD_31536	Green	0
CotAD_04001	Green	0
CotAD_27832	Green	0
CotAD_24321	Green	0
CotAD_31737	Green	0
CotAD_36546	Green	0
CotAD_43746	Green	0
CotAD_27075	Green	0
CotAD_74641	Green	0
CotAD_58003	Green	0
CotAD_73587	Green	0
CotAD_29182	Green	0
CotAD_46508	Grey	0.618487
CotAD_62262	Grey	0.621849
CotAD_58127	Grey	0.643145
CotAD_57857	Grey	0.690323
CotAD_41266	Grey	0.586207
CotAD_58331	Grey	0.727513
CotAD_53610	Grey	0.680912
CotAD_06876	Grey	0.62963
CotAD_46685	Grey	0.716667
CotAD_05511	Grey	0.601449
CotAD_22035	Grey	0.641304
CotAD_41100	Grey	0.644928
CotAD_56056	Grey	0.648221
CotAD_29816	Grey	0.787879
CotAD_59587	Grey	0.771429
CotAD_01160	Grey	0.701754
CotAD_07386	Grey	0.614035
CotAD_14814	Grey	0.608187
CotAD_74084	Grey	0.74269
CotAD_60626	Grey	0.619883
CotAD_22057	Grey	0.686275
CotAD_58683	Grey	0.627451
CotAD_22285	Grey	0.673203
CotAD_22231	Grey	0.509804
CotAD_68949	Grey	0.653595
CotAD_47403	Grey	0.568627
CotAD_19268	Grey	0.477124
CotAD_28376	Grey	0.639706
CotAD_50805	Grey	0.691176
CotAD_19390	Grey	0.514706
CotAD_01457	Grey	0.580882
CotAD_63948	Grey	0.455882
CotAD_51908	Grey	0.617647
CotAD_05308	Grey	0.666667
CotAD_54714	Grey	0.558333
CotAD_35993	Grey	0.616667
CotAD_34655	Grey	0.65
CotAD_00104	Grey	0.666667
CotAD_39910	Grey	0.691667
CotAD_01019	Grey	0.675
CotAD_10797	Grey	0.633333
CotAD_03261	Grey	0.558333
CotAD_64381	Grey	0.558333
CotAD_13278	Grey	0.591667
CotAD_12316	Grey	0.483333
CotAD_05158	Grey	0.658333
CotAD_66961	Grey	0.625
CotAD_67556	Grey	0.495238
CotAD_69714	Grey	0.580952
CotAD_03112	Grey	0.628571
CotAD_47543	Grey	0.590476
CotAD_59062	Grey	0.485714
CotAD_14570	Grey	0.725275
CotAD_58614	Grey	0.78022
CotAD_34151	Grey	0.758242
CotAD_42471	Grey	0.692308
CotAD_51518	Grey	0.791209
CotAD_18344	Grey	0.571429
CotAD_10744	Grey	0.714286
CotAD_53500	Grey	0.582418
CotAD_57625	Grey	0.604396
CotAD_36553	Grey	0.637363
CotAD_33024	Grey	0.582418
CotAD_49662	Grey	0.604396
CotAD_63870	Grey	0.626374
CotAD_04696	Grey	0.472527
CotAD_16287	Grey	0.637363
CotAD_24152	Grey	0.582418
CotAD_16219	Grey	0.604396
CotAD_43579	Grey	0.692308
CotAD_44589	Grey	0.67033
CotAD_09080	Grey	0.571429
CotAD_20464	Grey	0.516484
CotAD_45439	Grey	0.56044
CotAD_34475	Grey	0.43956
CotAD_04390	Grey	0.714286
CotAD_43814	Grey	0.884615
CotAD_29793	Grey	0.615385
CotAD_76002	Grey	0.615385
CotAD_50253	Grey	0.474359
CotAD_49915	Grey	0.615385
CotAD_09100	Grey	0.461538
CotAD_72808	Grey	0.512821
CotAD_19741	Grey	0.564103
CotAD_05456	Grey	0.651515
CotAD_16767	Grey	0.545455
CotAD_38483	Grey	0.878788
CotAD_10764	Grey	0.590909
CotAD_64686	Grey	0.636364
CotAD_32005	Grey	0.469697
CotAD_12851	Grey	0.636364
CotAD_15951	Grey	0.560606
CotAD_50552	Grey	0.5
CotAD_58847	Grey	0.469697
CotAD_09599	Grey	0.530303
CotAD_22004	Grey	0.469697
CotAD_68659	Grey	0.545455
CotAD_39066	Grey	0.745455
CotAD_44640	Grey	0.472727
CotAD_61031	Grey	0.6
CotAD_32778	Grey	0.454545
CotAD_37024	Grey	0.490909
CotAD_62118	Grey	0.454545
CotAD_18402	Grey	0.581818
CotAD_01433	Grey	0.436364
CotAD_52479	Grey	0.527273
CotAD_42801	Grey	0.490909
CotAD_52443	Grey	0.527273
CotAD_01154	Grey	0.436364
CotAD_03551	Grey	0.533333
CotAD_01490	Grey	0.555556
CotAD_48883	Grey	0.466667
CotAD_38135	Grey	0.511111
CotAD_42718	Grey	0.822222
CotAD_55925	Grey	0.688889
CotAD_73820	Grey	0.777778
CotAD_26686	Grey	0.733333
CotAD_32212	Grey	0.644444
CotAD_51050	Grey	0.733333
CotAD_19547	Grey	0.488889
CotAD_62732	Grey	0.555556
CotAD_59705	Grey	0.733333
CotAD_21501	Grey	0.355556
CotAD_74396	Grey	0.583333
CotAD_39723	Grey	0.555556
CotAD_50238	Grey	0.527778
CotAD_58020	Grey	0.833333
CotAD_17044	Grey	0.666667
CotAD_14593	Grey	0.583333
CotAD_39851	Grey	0.583333
CotAD_37815	Grey	0.5
CotAD_58878	Grey	0.611111
CotAD_20044	Grey	0.555556
CotAD_03624	Grey	0.472222
CotAD_30667	Grey	0.555556
CotAD_38163	Grey	0.555556
CotAD_41943	Grey	0.388889
CotAD_04732	Grey	0.642857
CotAD_08033	Grey	0.75
CotAD_21023	Grey	0.75
CotAD_02980	Grey	0.5
CotAD_04558	Grey	0.642857
CotAD_32055	Grey	0.75
CotAD_16325	Grey	0.928571
CotAD_69407	Grey	0.607143
CotAD_01699	Grey	0.75
CotAD_30339	Grey	0.571429
CotAD_30721	Grey	0.571429
CotAD_68520	Grey	0.857143
CotAD_31675	Grey	0.571429
CotAD_44200	Grey	0.964286
CotAD_47051	Grey	0.5
CotAD_07099	Grey	0.607143
CotAD_20981	Grey	0.678571
CotAD_09172	Grey	0.535714
CotAD_70087	Grey	0.571429
CotAD_16866	Grey	0.714286
CotAD_03250	Grey	0.857143
CotAD_19092	Grey	0.666667
CotAD_43747	Grey	0.666667
CotAD_08719	Grey	0.571429
CotAD_53859	Grey	0.666667
CotAD_71564	Grey	0.666667
CotAD_35922	Grey	0.761905
CotAD_59277	Grey	0.857143
CotAD_68363	Grey	0.714286
CotAD_23460	Grey	0.428571
CotAD_64790	Grey	0.52381
CotAD_69072	Grey	0.666667
CotAD_08797	Grey	0.333333
CotAD_62973	Grey	0.52381
CotAD_27641	Grey	0.428571
CotAD_49061	Grey	0.666667
CotAD_23456	Grey	0.533333
CotAD_23290	Grey	0.8
CotAD_52924	Grey	0.733333
CotAD_67860	Grey	0.533333
CotAD_33799	Grey	0.666667
CotAD_66790	Grey	0.866667
CotAD_43642	Grey	0.6
CotAD_21866	Grey	0.533333
CotAD_01794	Grey	0.533333
CotAD_25144	Grey	0.4
CotAD_58379	Grey	0.466667
CotAD_49916	Grey	0.333333
CotAD_75500	Grey	0.533333
CotAD_56203	Grey	0.2
CotAD_15665	Grey	0.4
CotAD_57631	Grey	0.6
CotAD_04201	Grey	0.466667
CotAD_63164	Grey	0.466667
CotAD_50103	Grey	0.666667
CotAD_41419	Grey	0.4
CotAD_26465	Grey	1
CotAD_32275	Grey	0.8
CotAD_76512	Grey	0.4
CotAD_58021	Grey	0.4
CotAD_26565	Grey	0.9
CotAD_42842	Grey	0.8
CotAD_40023	Grey	0.7
CotAD_23942	Grey	1
CotAD_21477	Grey	0.7
CotAD_75528	Grey	0.7
CotAD_19328	Grey	0.3
CotAD_38340	Grey	0.3
CotAD_28337	Grey	0.4
CotAD_19343	Grey	0.666667
CotAD_65714	Grey	1
CotAD_26749	Grey	0.666667
CotAD_53831	Grey	0.666667
CotAD_36932	Grey	0.333333
CotAD_42541	Grey	0.666667
CotAD_68603	Grey	1
CotAD_25153	Grey	0.666667
CotAD_68675	Grey	0.333333
CotAD_30054	Grey	0.166667
CotAD_38170	Grey	0.666667
CotAD_41416	Grey	0.5
CotAD_39062	Grey	0.333333
CotAD_09799	Grey	0.833333
CotAD_53233	Grey	0.666667
CotAD_02641	Grey	1
CotAD_12314	Grey	0.666667
CotAD_38817	Grey	1
CotAD_56816	Grey	0.666667
CotAD_10390	Grey	0.666667
CotAD_18348	Grey	1
CotAD_60522	Grey	0.333333
CotAD_09220	Grey	1
CotAD_02012	Grey	1
CotAD_60602	Grey	1
CotAD_17691	Grey	0.333333
CotAD_55874	Grey	0.333333
CotAD_30839	Grey	0.333333
CotAD_44527	Grey	0
CotAD_06541	Grey	0.333333
CotAD_38662	Grey	0.333333
CotAD_28334	Grey	0
CotAD_18485	Grey	1
CotAD_17997	Grey	0
CotAD_61843	Grey	1
CotAD_76895	Grey	1
CotAD_41164	Grey	1
CotAD_57113	Grey	1
CotAD_29344	Grey	1
CotAD_15617	Grey	1
CotAD_27923	Grey	1
CotAD_57343	Grey	1
CotAD_06662	Grey	1
CotAD_27093	Grey	1
CotAD_56198	Grey	1
CotAD_01418	Grey	1
CotAD_21304	Grey	1
CotAD_70160	Grey	0
CotAD_60932	Grey	1
CotAD_18347	Grey	1
CotAD_05169	Grey	0
CotAD_10487	Grey	0
CotAD_01053	Grey	0
CotAD_37583	Grey	0
CotAD_33218	Grey	0
CotAD_27509	Grey	0
CotAD_03922	Grey	0
CotAD_61497	Grey	0
CotAD_22019	Grey	0
CotAD_35648	Grey	0
CotAD_11723	Grey	0
CotAD_27651	Grey	0
CotAD_47544	Grey	0
CotAD_67622	Grey	0
CotAD_21911	Grey	0
CotAD_54375	Grey	0
CotAD_46060	Grey	0
CotAD_09740	Pink	0.504615
CotAD_34652	Pink	0.583333
CotAD_56295	Pink	0.660079
CotAD_33045	Pink	0.680952
CotAD_03058	Pink	0.47619
CotAD_02785	Pink	0.652632
CotAD_46289	Pink	0.478947
CotAD_01065	Pink	0.549708
CotAD_22698	Pink	0.502924
CotAD_05931	Pink	0.732026
CotAD_11074	Pink	0.742647
CotAD_53245	Pink	0.616667
CotAD_20503	Pink	0.633333
CotAD_58425	Pink	0.7
CotAD_08460	Pink	0.616667
CotAD_71946	Pink	0.533333
CotAD_13030	Pink	0.609524
CotAD_22801	Pink	0.761905
CotAD_42796	Pink	0.552381
CotAD_03505	Pink	0.67619
CotAD_48422	Pink	0.474359
CotAD_42283	Pink	0.705128
CotAD_27508	Pink	0.666667
CotAD_71259	Pink	0.545455
CotAD_53731	Pink	0.666667
CotAD_22725	Pink	0.681818
CotAD_10463	Pink	0.672727
CotAD_51331	Pink	0.545455
CotAD_31032	Pink	0.727273
CotAD_54720	Pink	0.509091
CotAD_48041	Pink	0.381818
CotAD_44986	Pink	0.527778
CotAD_01518	Pink	0.75
CotAD_23373	Pink	0.678571
CotAD_14858	Pink	0.785714
CotAD_60415	Pink	0.785714
CotAD_04010	Pink	0.785714
CotAD_70157	Pink	0.5
CotAD_48776	Pink	0.75
CotAD_30199	Pink	0.571429
CotAD_71080	Pink	0.714286
CotAD_73337	Pink	0.357143
CotAD_41531	Pink	0.857143
CotAD_62658	Pink	0.666667
CotAD_52417	Pink	0.52381
CotAD_05343	Pink	0.619048
CotAD_10752	Pink	0.857143
CotAD_03602	Pink	0.8
CotAD_00200	Pink	0.8
CotAD_21511	Pink	0.466667
CotAD_50922	Pink	0.466667
CotAD_14586	Pink	0.6
CotAD_42968	Pink	0.6
CotAD_09661	Pink	0.666667
CotAD_69836	Pink	0.333333
CotAD_46079	Pink	0.333333
CotAD_44244	Pink	0.666667
CotAD_51552	Pink	0.333333
CotAD_20842	Pink	0.666667
CotAD_18417	Pink	1
CotAD_12787	Pink	1
CotAD_61784	Pink	1
CotAD_12217	Pink	0
CotAD_15949	Pink	1
CotAD_43155	Pink	1
CotAD_58527	Pink	1
CotAD_46806	Pink	0
CotAD_12466	Pink	0
CotAD_64974	Red	0.617204
CotAD_29537	Red	0.710345
CotAD_06946	Red	0.685185
CotAD_05767	Red	0.561254
CotAD_08439	Red	0.664615
CotAD_03421	Red	0.706667
CotAD_20731	Red	0.747036
CotAD_60251	Red	0.584416
CotAD_26989	Red	0.833333
CotAD_16353	Red	0.642105
CotAD_01698	Red	0.484211
CotAD_53688	Red	0.654971
CotAD_64084	Red	0.596491
CotAD_12174	Red	0.567251
CotAD_21267	Red	0.549708
CotAD_54220	Red	0.432749
CotAD_06348	Red	0.594771
CotAD_07453	Red	0.485294
CotAD_34100	Red	0.477941
CotAD_55987	Red	0.7
CotAD_02612	Red	0.525
CotAD_34486	Red	0.6
CotAD_05758	Red	0.441667
CotAD_13224	Red	0.752381
CotAD_71055	Red	0.704762
CotAD_60444	Red	0.495238
CotAD_16483	Red	0.758242
CotAD_11025	Red	0.714286
CotAD_29772	Red	0.538462
CotAD_67579	Red	0.653846
CotAD_66303	Red	0.576923
CotAD_13605	Red	0.75641
CotAD_31765	Red	0.551282
CotAD_24929	Red	0.848485
CotAD_20242	Red	0.681818
CotAD_55727	Red	0.606061
CotAD_17457	Red	0.575758
CotAD_53682	Red	0.590909
CotAD_59879	Red	0.636364
CotAD_07795	Red	0.509091
CotAD_28053	Red	0.781818
CotAD_68507	Red	0.6
CotAD_44538	Red	0.436364
CotAD_04533	Red	0.688889
CotAD_12195	Red	0.6
CotAD_06942	Red	0.511111
CotAD_19109	Red	0.488889
CotAD_25324	Red	0.377778
CotAD_03055	Red	0.444444
CotAD_23413	Red	0.666667
CotAD_58418	Red	0.472222
CotAD_12192	Red	0.678571
CotAD_49055	Red	0.821429
CotAD_39739	Red	0.607143
CotAD_25684	Red	0.464286
CotAD_19332	Red	0.535714
CotAD_47325	Red	0.904762
CotAD_47049	Red	0.666667
CotAD_35529	Red	0.904762
CotAD_68991	Red	0.761905
CotAD_04693	Red	0.380952
CotAD_00271	Red	0.380952
CotAD_24341	Red	0.47619
CotAD_26564	Red	0.380952
CotAD_11036	Red	0.52381
CotAD_56262	Red	0.571429
CotAD_58515	Red	0.733333
CotAD_03984	Red	0.4
CotAD_06861	Red	0.866667
CotAD_03928	Red	0.533333
CotAD_14640	Red	0.6
CotAD_16778	Red	0.466667
CotAD_22120	Red	0.933333
CotAD_03288	Red	0.8
CotAD_47109	Red	0.8
CotAD_41447	Red	0.6
CotAD_03885	Red	0.5
CotAD_45289	Red	0.5
CotAD_48377	Red	0.4
CotAD_45122	Red	0.6
CotAD_75848	Red	0.666667
CotAD_26579	Red	0.666667
CotAD_22834	Red	1
CotAD_53814	Red	0.666667
CotAD_18418	Red	0.666667
CotAD_47095	Red	0.5
CotAD_08789	Red	1
CotAD_69617	Red	0.666667
CotAD_03667	Red	0.5
CotAD_58227	Red	0.333333
CotAD_58855	Red	0.5
CotAD_58064	Red	1
CotAD_57620	Red	1
CotAD_22439	Red	1
CotAD_68658	Red	0.333333
CotAD_17984	Red	0.333333
CotAD_24100	Red	1
CotAD_35545	Red	1
CotAD_28331	Red	1
CotAD_07111	Red	1
CotAD_44301	Red	0
CotAD_27650	Red	0
CotAD_43174	Red	0
CotAD_74675	Red	0
CotAD_17632	Red	0
CotAD_32774	Turquoise	0.634581
CotAD_01130	Turquoise	0.552585
CotAD_22095	Turquoise	0.632258
CotAD_50696	Turquoise	0.710345
CotAD_35164	Turquoise	0.67734
CotAD_12317	Turquoise	0.589947
CotAD_00165	Turquoise	0.608466
CotAD_57340	Turquoise	0.574074
CotAD_30996	Turquoise	0.527066
CotAD_16210	Turquoise	0.561254
CotAD_25151	Turquoise	0.581197
CotAD_53253	Turquoise	0.707692
CotAD_59619	Turquoise	0.707692
CotAD_03971	Turquoise	0.698462
CotAD_36391	Turquoise	0.706667
CotAD_17915	Turquoise	0.676667
CotAD_19476	Turquoise	0.613333
CotAD_44219	Turquoise	0.619565
CotAD_50231	Turquoise	0.728261
CotAD_66425	Turquoise	0.644928
CotAD_10810	Turquoise	0.681159
CotAD_15814	Turquoise	0.632411
CotAD_38632	Turquoise	0.597403
CotAD_39012	Turquoise	0.536797
CotAD_02024	Turquoise	0.675325
CotAD_55716	Turquoise	0.5671
CotAD_29072	Turquoise	0.57619
CotAD_08471	Turquoise	0.804762
CotAD_67509	Turquoise	0.719048
CotAD_43215	Turquoise	0.552381
CotAD_65084	Turquoise	0.836842
CotAD_06242	Turquoise	0.489474
CotAD_53678	Turquoise	0.710526
CotAD_38099	Turquoise	0.547368
CotAD_30209	Turquoise	0.668421
CotAD_57529	Turquoise	0.684211
CotAD_36810	Turquoise	0.526316
CotAD_16617	Turquoise	0.457895
CotAD_32171	Turquoise	0.568421
CotAD_00317	Turquoise	0.657895
CotAD_04097	Turquoise	0.555556
CotAD_62432	Turquoise	0.549708
CotAD_28253	Turquoise	0.619883
CotAD_03552	Turquoise	0.637427
CotAD_03434	Turquoise	0.473684
CotAD_03480	Turquoise	0.637427
CotAD_41223	Turquoise	0.491228
CotAD_66052	Turquoise	0.581699
CotAD_18166	Turquoise	0.653595
CotAD_63889	Turquoise	0.51634
CotAD_65355	Turquoise	0.679739
CotAD_07411	Turquoise	0.712418
CotAD_56556	Turquoise	0.418301
CotAD_43999	Turquoise	0.51634
CotAD_69397	Turquoise	0.457516
CotAD_16179	Turquoise	0.588235
CotAD_17168	Turquoise	0.588235
CotAD_65680	Turquoise	0.507353
CotAD_00210	Turquoise	0.477941
CotAD_43769	Turquoise	0.529412
CotAD_10530	Turquoise	0.463235
CotAD_04694	Turquoise	0.514706
CotAD_58764	Turquoise	0.617647
CotAD_29032	Turquoise	0.580882
CotAD_36732	Turquoise	0.566176
CotAD_12863	Turquoise	0.455882
CotAD_47446	Turquoise	0.536765
CotAD_65896	Turquoise	0.691667
CotAD_76372	Turquoise	0.6
CotAD_62343	Turquoise	0.7
CotAD_15627	Turquoise	0.566667
CotAD_53232	Turquoise	0.5
CotAD_76155	Turquoise	0.516667
CotAD_02396	Turquoise	0.666667
CotAD_25878	Turquoise	0.6
CotAD_50975	Turquoise	0.65
CotAD_59384	Turquoise	0.658333
CotAD_10114	Turquoise	0.65
CotAD_50924	Turquoise	0.641667
CotAD_12493	Turquoise	0.741667
CotAD_04202	Turquoise	0.6
CotAD_48418	Turquoise	0.7
CotAD_02669	Turquoise	0.608333
CotAD_55531	Turquoise	0.5
CotAD_61985	Turquoise	0.533333
CotAD_12400	Turquoise	0.695238
CotAD_19376	Turquoise	0.609524
CotAD_75503	Turquoise	0.704762
CotAD_52031	Turquoise	0.590476
CotAD_31051	Turquoise	0.590476
CotAD_38049	Turquoise	0.580952
CotAD_68035	Turquoise	0.628571
CotAD_03004	Turquoise	0.866667
CotAD_14594	Turquoise	0.561905
CotAD_34215	Turquoise	0.752381
CotAD_37713	Turquoise	0.67619
CotAD_62823	Turquoise	0.6
CotAD_54717	Turquoise	0.514286
CotAD_36000	Turquoise	0.666667
CotAD_24116	Turquoise	0.725275
CotAD_47113	Turquoise	0.758242
CotAD_03423	Turquoise	0.67033
CotAD_52257	Turquoise	0.67033
CotAD_34195	Turquoise	0.725275
CotAD_38689	Turquoise	0.648352
CotAD_34214	Turquoise	0.494505
CotAD_31581	Turquoise	0.604396
CotAD_15924	Turquoise	0.549451
CotAD_38349	Turquoise	0.56044
CotAD_36170	Turquoise	0.659341
CotAD_12046	Turquoise	0.637363
CotAD_03106	Turquoise	0.516484
CotAD_44230	Turquoise	0.549451
CotAD_06853	Turquoise	0.593407
CotAD_15911	Turquoise	0.428571
CotAD_22565	Turquoise	0.494505
CotAD_13580	Turquoise	0.538462
CotAD_13961	Turquoise	0.884615
CotAD_66304	Turquoise	0.807692
CotAD_42753	Turquoise	0.641026
CotAD_05393	Turquoise	0.75641
CotAD_42093	Turquoise	0.858974
CotAD_36355	Turquoise	0.538462
CotAD_38809	Turquoise	0.653846
CotAD_13714	Turquoise	0.564103
CotAD_39029	Turquoise	0.641026
CotAD_14297	Turquoise	0.589744
CotAD_30994	Turquoise	0.576923
CotAD_36857	Turquoise	0.538462
CotAD_25988	Turquoise	0.615385
CotAD_03834	Turquoise	0.576923
CotAD_03875	Turquoise	0.615385
CotAD_07080	Turquoise	0.602564
CotAD_03128	Turquoise	0.589744
CotAD_05717	Turquoise	0.474359
CotAD_01074	Turquoise	0.787879
CotAD_51907	Turquoise	0.787879
CotAD_53763	Turquoise	0.515152
CotAD_14900	Turquoise	0.833333
CotAD_10980	Turquoise	0.818182
CotAD_47518	Turquoise	0.621212
CotAD_02537	Turquoise	0.606061
CotAD_44282	Turquoise	0.651515
CotAD_72900	Turquoise	0.378788
CotAD_13790	Turquoise	0.515152
CotAD_12320	Turquoise	0.727273
CotAD_57826	Turquoise	0.621212
CotAD_68143	Turquoise	0.575758
CotAD_30685	Turquoise	0.621212
CotAD_38658	Turquoise	0.621212
CotAD_48252	Turquoise	0.515152
CotAD_47114	Turquoise	0.530303
CotAD_02960	Turquoise	0.80303
CotAD_03660	Turquoise	0.757576
CotAD_04655	Turquoise	0.5
CotAD_24272	Turquoise	0.439394
CotAD_28030	Turquoise	0.651515
CotAD_55408	Turquoise	0.757576
CotAD_40994	Turquoise	0.515152
CotAD_30642	Turquoise	0.530303
CotAD_18085	Turquoise	0.378788
CotAD_61847	Turquoise	0.545455
CotAD_66056	Turquoise	0.836364
CotAD_24298	Turquoise	0.781818
CotAD_52234	Turquoise	0.654545
CotAD_10511	Turquoise	0.581818
CotAD_58945	Turquoise	0.727273
CotAD_17527	Turquoise	0.636364
CotAD_47679	Turquoise	0.454545
CotAD_20944	Turquoise	0.654545
CotAD_54749	Turquoise	0.654545
CotAD_51228	Turquoise	0.545455
CotAD_51545	Turquoise	0.6
CotAD_48389	Turquoise	0.636364
CotAD_37611	Turquoise	0.472727
CotAD_29347	Turquoise	0.618182
CotAD_31531	Turquoise	0.6
CotAD_31506	Turquoise	0.563636
CotAD_47771	Turquoise	0.490909
CotAD_10173	Turquoise	0.727273
CotAD_24927	Turquoise	0.545455
CotAD_08552	Turquoise	0.618182
CotAD_60970	Turquoise	0.545455
CotAD_68136	Turquoise	0.618182
CotAD_64804	Turquoise	0.933333
CotAD_04606	Turquoise	0.733333
CotAD_10399	Turquoise	0.733333
CotAD_26455	Turquoise	0.577778
CotAD_38997	Turquoise	0.688889
CotAD_05647	Turquoise	0.533333
CotAD_23778	Turquoise	0.8
CotAD_62953	Turquoise	0.511111
CotAD_03322	Turquoise	0.511111
CotAD_32003	Turquoise	0.777778
CotAD_22841	Turquoise	0.577778
CotAD_41896	Turquoise	0.733333
CotAD_51044	Turquoise	0.533333
CotAD_34348	Turquoise	0.488889
CotAD_02723	Turquoise	0.6
CotAD_43034	Turquoise	0.666667
CotAD_16555	Turquoise	0.488889
CotAD_69305	Turquoise	0.533333
CotAD_42254	Turquoise	0.622222
CotAD_38079	Turquoise	0.733333
CotAD_03880	Turquoise	0.6
CotAD_04091	Turquoise	0.444444
CotAD_67181	Turquoise	0.488889
CotAD_66309	Turquoise	0.533333
CotAD_36733	Turquoise	0.577778
CotAD_72726	Turquoise	0.866667
CotAD_46764	Turquoise	0.622222
CotAD_11759	Turquoise	0.422222
CotAD_01680	Turquoise	0.688889
CotAD_20949	Turquoise	0.533333
CotAD_02639	Turquoise	0.6
CotAD_22779	Turquoise	0.577778
CotAD_05654	Turquoise	0.422222
CotAD_19994	Turquoise	0.4
CotAD_06616	Turquoise	0.805556
CotAD_54440	Turquoise	0.805556
CotAD_04315	Turquoise	0.583333
CotAD_02703	Turquoise	0.611111
CotAD_15671	Turquoise	0.666667
CotAD_21252	Turquoise	0.666667
CotAD_05887	Turquoise	0.805556
CotAD_08071	Turquoise	0.416667
CotAD_37830	Turquoise	0.638889
CotAD_17721	Turquoise	0.805556
CotAD_13674	Turquoise	0.611111
CotAD_10936	Turquoise	0.5
CotAD_54199	Turquoise	0.583333
CotAD_41194	Turquoise	0.527778
CotAD_02700	Turquoise	0.694444
CotAD_47160	Turquoise	0.638889
CotAD_68452	Turquoise	0.611111
CotAD_27346	Turquoise	0.527778
CotAD_04715	Turquoise	0.583333
CotAD_22742	Turquoise	0.5
CotAD_52578	Turquoise	0.444444
CotAD_17975	Turquoise	0.666667
CotAD_56745	Turquoise	0.5
CotAD_74360	Turquoise	0.444444
CotAD_04181	Turquoise	0.444444
CotAD_11389	Turquoise	0.777778
CotAD_38358	Turquoise	0.416667
CotAD_06221	Turquoise	0.388889
CotAD_29832	Turquoise	0.642857
CotAD_48309	Turquoise	0.75
CotAD_72052	Turquoise	0.857143
CotAD_03151	Turquoise	0.678571
CotAD_04636	Turquoise	0.678571
CotAD_11037	Turquoise	0.535714
CotAD_22770	Turquoise	0.821429
CotAD_21639	Turquoise	0.785714
CotAD_02617	Turquoise	0.714286
CotAD_34364	Turquoise	0.821429
CotAD_58536	Turquoise	0.642857
CotAD_65987	Turquoise	0.928571
CotAD_62115	Turquoise	0.607143
CotAD_04506	Turquoise	0.678571
CotAD_30100	Turquoise	0.642857
CotAD_48043	Turquoise	0.428571
CotAD_10468	Turquoise	0.642857
CotAD_15635	Turquoise	0.678571
CotAD_01968	Turquoise	0.5
CotAD_23835	Turquoise	0.464286
CotAD_16289	Turquoise	0.75
CotAD_43675	Turquoise	0.357143
CotAD_74929	Turquoise	0.464286
CotAD_73921	Turquoise	0.714286
CotAD_34078	Turquoise	0.904762
CotAD_01340	Turquoise	0.809524
CotAD_22482	Turquoise	0.714286
CotAD_16588	Turquoise	0.428571
CotAD_42458	Turquoise	0.761905
CotAD_71793	Turquoise	0.809524
CotAD_18130	Turquoise	0.619048
CotAD_06222	Turquoise	0.666667
CotAD_13328	Turquoise	0.714286
CotAD_72085	Turquoise	0.428571
CotAD_05166	Turquoise	0.666667
CotAD_01553	Turquoise	0.714286
CotAD_23410	Turquoise	0.619048
CotAD_68736	Turquoise	0.47619
CotAD_21708	Turquoise	0.52381
CotAD_56182	Turquoise	0.47619
CotAD_16783	Turquoise	0.571429
CotAD_21218	Turquoise	0.47619
CotAD_31665	Turquoise	0.47619
CotAD_67855	Turquoise	0.428571
CotAD_31906	Turquoise	0.333333
CotAD_56274	Turquoise	0.533333
CotAD_65980	Turquoise	0.533333
CotAD_43386	Turquoise	0.6
CotAD_63056	Turquoise	0.933333
CotAD_01043	Turquoise	0.933333
CotAD_06202	Turquoise	0.933333
CotAD_48024	Turquoise	0.666667
CotAD_17724	Turquoise	0.733333
CotAD_59528	Turquoise	0.6
CotAD_62222	Turquoise	0.6
CotAD_57634	Turquoise	0.4
CotAD_67059	Turquoise	0.6
CotAD_68775	Turquoise	0.4
CotAD_68928	Turquoise	0.4
CotAD_64654	Turquoise	0.466667
CotAD_58935	Turquoise	0.266667
CotAD_42714	Turquoise	0.6
CotAD_23412	Turquoise	0.5
CotAD_52949	Turquoise	0.7
CotAD_01996	Turquoise	0.7
CotAD_18406	Turquoise	0.6
CotAD_00493	Turquoise	0.6
CotAD_27694	Turquoise	0.4
CotAD_63249	Turquoise	0.6
CotAD_16946	Turquoise	0.9
CotAD_39742	Turquoise	1
CotAD_44237	Turquoise	0.6
CotAD_13857	Turquoise	0.3
CotAD_59154	Turquoise	0.5
CotAD_42463	Turquoise	0.7
CotAD_47590	Turquoise	0.4
CotAD_42332	Turquoise	0.8
CotAD_52779	Turquoise	0.9
CotAD_23384	Turquoise	0.3
CotAD_66779	Turquoise	0.666667
CotAD_46276	Turquoise	0.333333
CotAD_57998	Turquoise	0.5
CotAD_04625	Turquoise	1
CotAD_04100	Turquoise	0.666667
CotAD_22033	Turquoise	0.5
CotAD_32426	Turquoise	1
CotAD_20939	Turquoise	0.666667
CotAD_49222	Turquoise	1
CotAD_02704	Turquoise	0.5
CotAD_22435	Turquoise	0.666667
CotAD_26180	Turquoise	0.666667
CotAD_04650	Turquoise	0.666667
CotAD_27717	Turquoise	0.666667
CotAD_25968	Turquoise	0.5
CotAD_69306	Turquoise	0.5
CotAD_39890	Turquoise	1
CotAD_56565	Turquoise	0.833333
CotAD_66669	Turquoise	1
CotAD_19158	Turquoise	0.666667
CotAD_58240	Turquoise	0.333333
CotAD_66622	Turquoise	0.666667
CotAD_29524	Turquoise	0.333333
CotAD_11432	Turquoise	0.333333
CotAD_05612	Turquoise	0.333333
CotAD_42021	Turquoise	0.666667
CotAD_27361	Turquoise	0.666667
CotAD_36842	Turquoise	1
CotAD_57986	Turquoise	0.333333
CotAD_60939	Turquoise	1
CotAD_51639	Turquoise	0.666667
CotAD_59221	Turquoise	0.333333
CotAD_01101	Turquoise	0.333333
CotAD_05156	Turquoise	0.333333
CotAD_12451	Turquoise	0.666667
CotAD_04559	Turquoise	0.333333
CotAD_10962	Turquoise	1
CotAD_03247	Turquoise	0.333333
CotAD_22249	Turquoise	0.666667
CotAD_59405	Turquoise	0.666667
CotAD_28290	Turquoise	0.333333
CotAD_26842	Turquoise	0.333333
CotAD_51265	Turquoise	1
CotAD_16296	Turquoise	1
CotAD_36610	Turquoise	0
CotAD_24416	Turquoise	1
CotAD_23434	Turquoise	1
CotAD_46430	Turquoise	1
CotAD_56021	Turquoise	0
CotAD_01208	Turquoise	1
CotAD_42451	Turquoise	1
CotAD_01573	Turquoise	0
CotAD_05170	Turquoise	1
CotAD_14561	Turquoise	1
CotAD_44073	Turquoise	0
CotAD_12504	Turquoise	0
CotAD_49699	Turquoise	1
CotAD_58035	Turquoise	0
CotAD_48069	Turquoise	0
CotAD_50986	Turquoise	0
CotAD_46218	Turquoise	1
CotAD_21881	Turquoise	0
CotAD_04136	Turquoise	0
CotAD_49922	Turquoise	0
CotAD_27922	Turquoise	0
CotAD_24147	Turquoise	0
CotAD_36625	Turquoise	0
CotAD_22239	Turquoise	0
CotAD_01503	Turquoise	0
CotAD_47551	Turquoise	0
CotAD_52643	Turquoise	0
CotAD_31770	Turquoise	0
CotAD_58943	Turquoise	0
CotAD_33120	Turquoise	0
CotAD_56045	Turquoise	0
CotAD_31334	Turquoise	0
CotAD_54304	Turquoise	0
CotAD_62940	Turquoise	0
CotAD_23571	Turquoise	0
CotAD_33121	Turquoise	0
CotAD_56310	Turquoise	0
CotAD_45116	Turquoise	0
CotAD_65302	Turquoise	0
CotAD_04590	Turquoise	0
CotAD_26734	Turquoise	0
CotAD_59425	Turquoise	0
CotAD_02294	Turquoise	0
CotAD_05318	Turquoise	0
CotAD_22026	Turquoise	0
CotAD_21512	Turquoise	0
CotAD_37808	Turquoise	0
CotAD_57520	Turquoise	0
CotAD_04417	Turquoise	0
CotAD_08674	Turquoise	0
CotAD_36836	Turquoise	0
CotAD_16264	Turquoise	0
CotAD_74542	Yellow	0.583193
CotAD_65716	Yellow	0.733333
CotAD_17422	Yellow	0.632411
CotAD_39019	Yellow	0.56917
CotAD_66334	Yellow	0.578947
CotAD_29058	Yellow	0.557895
CotAD_38296	Yellow	0.619883
CotAD_30326	Yellow	0.467836
CotAD_33265	Yellow	0.627451
CotAD_18969	Yellow	0.720588
CotAD_10418	Yellow	0.757353
CotAD_66914	Yellow	0.566176
CotAD_02961	Yellow	0.641667
CotAD_29103	Yellow	0.633333
CotAD_20696	Yellow	0.683333
CotAD_37334	Yellow	0.491667
CotAD_36226	Yellow	0.641667
CotAD_57563	Yellow	0.609524
CotAD_23533	Yellow	0.438095
CotAD_30555	Yellow	0.590476
CotAD_47466	Yellow	0.704762
CotAD_06200	Yellow	0.580952
CotAD_06964	Yellow	0.695238
CotAD_33355	Yellow	0.626374
CotAD_72548	Yellow	0.884615
CotAD_68157	Yellow	0.820513
CotAD_05142	Yellow	0.435897
CotAD_04162	Yellow	0.666667
CotAD_36930	Yellow	0.651515
CotAD_13612	Yellow	0.69697
CotAD_64365	Yellow	0.80303
CotAD_34146	Yellow	0.651515
CotAD_44061	Yellow	0.606061
CotAD_57171	Yellow	0.575758
CotAD_58811	Yellow	0.709091
CotAD_66604	Yellow	0.709091
CotAD_21500	Yellow	0.454545
CotAD_70568	Yellow	0.581818
CotAD_14542	Yellow	0.763636
CotAD_29125	Yellow	0.490909
CotAD_65398	Yellow	0.563636
CotAD_06537	Yellow	0.418182
CotAD_39055	Yellow	0.933333
CotAD_58552	Yellow	0.533333
CotAD_24916	Yellow	0.688889
CotAD_04605	Yellow	0.822222
CotAD_71614	Yellow	0.6
CotAD_47385	Yellow	0.555556
CotAD_49595	Yellow	0.777778
CotAD_22832	Yellow	0.688889
CotAD_62293	Yellow	0.844444
CotAD_12102	Yellow	0.444444
CotAD_11344	Yellow	0.555556
CotAD_50874	Yellow	0.511111
CotAD_58485	Yellow	0.6
CotAD_68147	Yellow	0.533333
CotAD_32270	Yellow	0.622222
CotAD_37664	Yellow	0.888889
CotAD_12177	Yellow	0.583333
CotAD_43079	Yellow	0.416667
CotAD_66017	Yellow	0.805556
CotAD_34988	Yellow	0.472222
CotAD_21005	Yellow	0.75
CotAD_31528	Yellow	0.607143
CotAD_47657	Yellow	0.392857
CotAD_35646	Yellow	0.714286
CotAD_34805	Yellow	0.821429
CotAD_35407	Yellow	0.607143
CotAD_00989	Yellow	0.428571
CotAD_45183	Yellow	0.75
CotAD_35568	Yellow	0.809524
CotAD_27737	Yellow	0.714286
CotAD_66059	Yellow	0.666667
CotAD_12481	Yellow	0.571429
CotAD_19359	Yellow	0.47619
CotAD_09579	Yellow	0.428571
CotAD_11368	Yellow	0.428571
CotAD_05128	Yellow	0.533333
CotAD_38672	Yellow	1
CotAD_47705	Yellow	0.6
CotAD_36531	Yellow	0.466667
CotAD_11062	Yellow	0.666667
CotAD_31172	Yellow	0.666667
CotAD_34265	Yellow	0.4
CotAD_22244	Yellow	0.6
CotAD_29533	Yellow	0.7
CotAD_35678	Yellow	0.7
CotAD_66132	Yellow	1
CotAD_12794	Yellow	0.6
CotAD_40962	Yellow	0.4
CotAD_49585	Yellow	0.666667
CotAD_02975	Yellow	0.666667
CotAD_04564	Yellow	1
CotAD_06211	Yellow	1
CotAD_04106	Yellow	0.666667
CotAD_54528	Yellow	1
CotAD_02093	Yellow	0.333333
CotAD_43954	Yellow	1
CotAD_34719	Yellow	0.333333
CotAD_16687	Yellow	0.666667
CotAD_03478	Yellow	1
CotAD_73989	Yellow	0.333333
CotAD_52974	Yellow	0
CotAD_50574	Yellow	1
CotAD_31439	Yellow	1
CotAD_33672	Yellow	1
CotAD_06324	Yellow	1
CotAD_31196	Yellow	1
CotAD_10920	Yellow	0
CotAD_07110	Yellow	0
CotAD_26750	Yellow	1
CotAD_02556	Yellow	1
CotAD_47900	Yellow	1
CotAD_71986	Yellow	0
CotAD_04146	Yellow	1
CotAD_28825	Yellow	0
CotAD_19682	Yellow	0
CotAD_48376	Yellow	1
CotAD_23548	Yellow	0
CotAD_03464	Yellow	0
CotAD_33039	Yellow	1
CotAD_40664	Yellow	1
CotAD_05926	Yellow	0
CotAD_75419	Yellow	0
CotAD_69385	Yellow	0
CotAD_75871	Yellow	0
CotAD_03911	Yellow	0
		0.580616
