# Supplementary material for: Molecular insight into cotton leaf curl geminivirus disease resistance in cultivated cotton (Gossypium hirsutum)
Source: Plant Biotechnol J. 2019 Sep 30;18(3):691–706. doi: 10.1111/pbi.13236 (PMC7004920; doi:10.1111/pbi.13236)
Supplement: Supplementary file 4 — Table S6 Information centrality analysis. [file PBI-18-691-s001.xlsx]

## Sheet: Resistant vs mock_ic
Table S6. Information centrality analysis
Gene	Module	IC
CotAD_30885	Black	0.00165896
CotAD_69695	Black	0.00163185
CotAD_63713	Black	0.00163083
CotAD_10461	Black	0.00161498
CotAD_47638	Black	0.00158558
CotAD_19758	Black	0.00157682
CotAD_68040	Black	0.00154645
CotAD_52139	Black	0.00154117
CotAD_63924	Black	0.00152327
CotAD_18860	Black	0.0015157
CotAD_42465	Black	0.00151528
CotAD_47669	Black	0.00151272
CotAD_38136	Black	0.00149125
CotAD_34518	Black	0.00148811
CotAD_71764	Black	0.00146052
CotAD_19321	Black	0.00141997
CotAD_29004	Black	0.00137512
CotAD_19140	Black	0.00131702
CotAD_16559	Black	0.00128815
CotAD_41509	Black	0.00125034
CotAD_35675	Black	0.00118597
CotAD_31913	Black	0.00118111
CotAD_33034	Black	0.0011154
CotAD_11070	Black	0.000908496
CotAD_03991	Black	0.000683323
CotAD_30096	Black	0.000583396
CotAD_40644	Black	0.00054751
CotAD_26157	Black	0.000530715
CotAD_69994	Blue	0.00169184
CotAD_39030	Blue	0.00167063
CotAD_18328	Blue	0.00166845
CotAD_30781	Blue	0.00166295
CotAD_58434	Blue	0.00166177
CotAD_44676	Blue	0.00166159
CotAD_09047	Blue	0.00165531
CotAD_52693	Blue	0.00165281
CotAD_25658	Blue	0.00165098
CotAD_27774	Blue	0.00164221
CotAD_56283	Blue	0.00163682
CotAD_64787	Blue	0.00163513
CotAD_32768	Blue	0.00163092
CotAD_74470	Blue	0.00162902
CotAD_05195	Blue	0.0016266
CotAD_06980	Blue	0.00162385
CotAD_04622	Blue	0.00162199
CotAD_06177	Blue	0.00161274
CotAD_68239	Blue	0.00159552
CotAD_71360	Blue	0.00159532
CotAD_30868	Blue	0.00158801
CotAD_13185	Blue	0.0015842
CotAD_05313	Blue	0.00158101
CotAD_71410	Blue	0.00158072
CotAD_47361	Blue	0.0015749
CotAD_00400	Blue	0.00156602
CotAD_69356	Blue	0.00156111
CotAD_13715	Blue	0.00155094
CotAD_19503	Blue	0.00154499
CotAD_28066	Blue	0.00154411
CotAD_03533	Blue	0.0015332
CotAD_53871	Blue	0.00153266
CotAD_38089	Blue	0.00153013
CotAD_28224	Blue	0.00152849
CotAD_03220	Blue	0.00152633
CotAD_50104	Blue	0.00152158
CotAD_08713	Blue	0.00152024
CotAD_40388	Blue	0.00150973
CotAD_73368	Blue	0.00150706
CotAD_66385	Blue	0.00150521
CotAD_04093	Blue	0.00150284
CotAD_61258	Blue	0.00150271
CotAD_30548	Blue	0.00149755
CotAD_49156	Blue	0.00149294
CotAD_06789	Blue	0.00149154
CotAD_03316	Blue	0.00149078
CotAD_67748	Blue	0.00147481
CotAD_20131	Blue	0.00147162
CotAD_75005	Blue	0.0014646
CotAD_26755	Blue	0.00145641
CotAD_16856	Blue	0.0014564
CotAD_44355	Blue	0.00145477
CotAD_17552	Blue	0.00143848
CotAD_74240	Blue	0.00141338
CotAD_19788	Blue	0.00141046
CotAD_16572	Blue	0.0014056
CotAD_16865	Blue	0.00139529
CotAD_04785	Blue	0.00139414
CotAD_43636	Blue	0.001377
CotAD_03795	Blue	0.00137411
CotAD_52657	Blue	0.00136439
CotAD_18421	Blue	0.00136192
CotAD_30549	Blue	0.00135311
CotAD_34165	Blue	0.00134559
CotAD_54302	Blue	0.00132319
CotAD_25811	Blue	0.00132163
CotAD_21382	Blue	0.00131946
CotAD_51648	Blue	0.00130647
CotAD_16316	Blue	0.00130592
CotAD_65202	Blue	0.00129365
CotAD_52791	Blue	0.00128989
CotAD_32733	Blue	0.00128876
CotAD_15894	Blue	0.00127994
CotAD_25851	Blue	0.0012784
CotAD_01155	Blue	0.00127256
CotAD_59772	Blue	0.00125262
CotAD_71271	Blue	0.00122908
CotAD_05305	Blue	0.0012178
CotAD_11053	Blue	0.0012174
CotAD_06249	Blue	0.0012074
CotAD_56940	Blue	0.00118579
CotAD_16320	Blue	0.00118413
CotAD_36519	Blue	0.00118032
CotAD_45427	Blue	0.00117665
CotAD_16359	Blue	0.00117137
CotAD_06297	Blue	0.00116061
CotAD_02667	Blue	0.00115735
CotAD_72005	Blue	0.00115618
CotAD_30984	Blue	0.00115196
CotAD_16419	Blue	0.0011488
CotAD_33441	Blue	0.00112987
CotAD_13401	Blue	0.0011125
CotAD_24215	Blue	0.00111082
CotAD_72534	Blue	0.00110899
CotAD_44626	Blue	0.00110181
CotAD_30147	Blue	0.00109371
CotAD_59678	Blue	0.00109012
CotAD_26567	Blue	0.0010667
CotAD_68446	Blue	0.00105829
CotAD_40972	Blue	0.00104118
CotAD_23409	Blue	0.00102037
CotAD_02776	Blue	0.000995459
CotAD_50222	Blue	0.0009266
CotAD_52799	Blue	0.000879954
CotAD_13849	Blue	0.000879882
CotAD_57158	Blue	0.000863499
CotAD_09631	Blue	0.000862748
CotAD_55126	Blue	0.00083326
CotAD_36174	Blue	0.000775381
CotAD_32480	Blue	0.000770583
CotAD_23578	Blue	0.000751797
CotAD_09102	Blue	0.000613517
CotAD_02752	Blue	0.000548438
CotAD_64297	Blue	0.000489503
CotAD_12941	Blue	0.000406724
CotAD_12781	Blue	0.000404945
CotAD_30137	Blue	0.000314811
CotAD_66022	Brown	0.00165403
CotAD_72070	Brown	0.0016464
CotAD_40820	Brown	0.00163923
CotAD_18927	Brown	0.00163021
CotAD_00416	Brown	0.00159617
CotAD_40817	Brown	0.0015682
CotAD_18998	Brown	0.00155891
CotAD_39083	Brown	0.0015369
CotAD_01892	Brown	0.00153315
CotAD_41439	Brown	0.001533
CotAD_71802	Brown	0.0015273
CotAD_75311	Brown	0.00152578
CotAD_73924	Brown	0.00152217
CotAD_72212	Brown	0.00152149
CotAD_36009	Brown	0.00151624
CotAD_53752	Brown	0.0015094
CotAD_74247	Brown	0.00147726
CotAD_06666	Brown	0.00145723
CotAD_68030	Brown	0.00139777
CotAD_19176	Brown	0.0013923
CotAD_59704	Brown	0.0013317
CotAD_69981	Brown	0.00131389
CotAD_29022	Brown	0.00130728
CotAD_33429	Brown	0.0013053
CotAD_14521	Brown	0.00130079
CotAD_01482	Brown	0.00129657
CotAD_36398	Brown	0.00129406
CotAD_04352	Brown	0.0011966
CotAD_38357	Brown	0.00116161
CotAD_33220	Brown	0.00115429
CotAD_40692	Brown	0.00114538
CotAD_42773	Brown	0.00112198
CotAD_20219	Brown	0.00102279
CotAD_30136	Brown	0.00100589
CotAD_10757	Brown	0.000949766
CotAD_55726	Brown	0.000919912
CotAD_29379	Brown	0.000865472
CotAD_16170	Brown	0.000676589
CotAD_00421	Brown	0.000645162
CotAD_25952	Brown	0.000598409
CotAD_14337	Brown	0.000548381
CotAD_38317	Brown	0.000441326
CotAD_12917	Green	0.00166918
CotAD_46681	Green	0.00163375
CotAD_22098	Green	0.001609
CotAD_58750	Green	0.00157838
CotAD_43332	Green	0.00156583
CotAD_20143	Green	0.00154442
CotAD_37238	Green	0.00152043
CotAD_24419	Green	0.00146456
CotAD_44188	Green	0.00145474
CotAD_65059	Green	0.00136387
CotAD_31159	Green	0.001282
CotAD_03585	Green	0.00127847
CotAD_17449	Green	0.00122212
CotAD_46581	Green	0.00121962
CotAD_57629	Green	0.00119372
CotAD_75439	Green	0.00118337
CotAD_56311	Green	0.00116555
CotAD_36893	Green	0.00113597
CotAD_08110	Green	0.00112069
CotAD_57028	Green	0.000983242
CotAD_04295	Green	0.000856474
CotAD_16218	Green	0.000851661
CotAD_62821	Green	0.000840903
CotAD_16643	Green	0.000693602
CotAD_24142	Green	0.000642701
CotAD_73587	Green	0.000530969
CotAD_22522	Green	0.00051482
CotAD_43397	Green	0.000510721
CotAD_31436	Green	0.000403187
CotAD_09100	Grey	0.00165259
CotAD_01457	Grey	0.00164892
CotAD_58614	Grey	0.00162391
CotAD_39910	Grey	0.001622
CotAD_67556	Grey	0.00162088
CotAD_34475	Grey	0.00161705
CotAD_18344	Grey	0.00161465
CotAD_04390	Grey	0.0016087
CotAD_29793	Grey	0.00160454
CotAD_76002	Grey	0.00159135
CotAD_42801	Grey	0.00159076
CotAD_03112	Grey	0.00158596
CotAD_62118	Grey	0.00157463
CotAD_72808	Grey	0.00157233
CotAD_51908	Grey	0.00155969
CotAD_53500	Grey	0.0015587
CotAD_22231	Grey	0.00155671
CotAD_57625	Grey	0.00155341
CotAD_22057	Grey	0.00155206
CotAD_18402	Grey	0.00154088
CotAD_68949	Grey	0.0015386
CotAD_59062	Grey	0.00153455
CotAD_03261	Grey	0.00153167
CotAD_51518	Grey	0.001522
CotAD_00104	Grey	0.00152187
CotAD_10797	Grey	0.00151773
CotAD_35993	Grey	0.00151581
CotAD_50253	Grey	0.0015158
CotAD_43814	Grey	0.00150608
CotAD_63870	Grey	0.00150321
CotAD_44640	Grey	0.00150304
CotAD_16866	Grey	0.00149755
CotAD_49915	Grey	0.00149503
CotAD_39066	Grey	0.00148797
CotAD_17044	Grey	0.00146555
CotAD_15951	Grey	0.0014615
CotAD_42718	Grey	0.00145685
CotAD_01433	Grey	0.00145581
CotAD_30339	Grey	0.00143861
CotAD_58020	Grey	0.00143721
CotAD_50238	Grey	0.00143471
CotAD_38163	Grey	0.00141412
CotAD_70087	Grey	0.00139727
CotAD_71564	Grey	0.00139633
CotAD_44200	Grey	0.0013953
CotAD_68363	Grey	0.00139192
CotAD_59277	Grey	0.00137159
CotAD_19390	Grey	0.00136897
CotAD_20044	Grey	0.00136597
CotAD_59705	Grey	0.00134449
CotAD_50552	Grey	0.00134248
CotAD_05158	Grey	0.00133596
CotAD_24152	Grey	0.00133438
CotAD_54714	Grey	0.00133242
CotAD_69072	Grey	0.00133222
CotAD_23460	Grey	0.00132461
CotAD_01019	Grey	0.00131354
CotAD_19741	Grey	0.0012796
CotAD_67860	Grey	0.00127264
CotAD_69714	Grey	0.00126742
CotAD_26465	Grey	0.00124149
CotAD_32212	Grey	0.00123547
CotAD_15665	Grey	0.00122869
CotAD_16767	Grey	0.00122046
CotAD_25144	Grey	0.00120891
CotAD_74396	Grey	0.00120502
CotAD_10764	Grey	0.00119676
CotAD_04696	Grey	0.00119526
CotAD_16287	Grey	0.00116646
CotAD_66961	Grey	0.0011654
CotAD_35922	Grey	0.00115107
CotAD_21477	Grey	0.00115076
CotAD_08719	Grey	0.00114987
CotAD_01154	Grey	0.00114231
CotAD_51050	Grey	0.00113133
CotAD_58878	Grey	0.00111676
CotAD_37024	Grey	0.0011144
CotAD_23290	Grey	0.00111418
CotAD_04201	Grey	0.0011078
CotAD_26686	Grey	0.00109928
CotAD_75528	Grey	0.00109653
CotAD_26565	Grey	0.00105914
CotAD_68675	Grey	0.00102253
CotAD_38170	Grey	0.000983456
CotAD_01794	Grey	0.000956213
CotAD_37815	Grey	0.000924533
CotAD_30721	Grey	0.000906006
CotAD_26749	Grey	0.000901624
CotAD_66790	Grey	0.000842488
CotAD_75500	Grey	0.00081169
CotAD_43747	Grey	0.000773763
CotAD_49916	Grey	0.000770972
CotAD_58379	Grey	0.000750257
CotAD_17691	Grey	0.000749836
CotAD_57631	Grey	0.000729757
CotAD_53831	Grey	0.000715692
CotAD_43642	Grey	0.00062968
CotAD_03922	Grey	0.000618203
CotAD_38662	Grey	0.000550697
CotAD_50103	Grey	0.000540897
CotAD_15617	Grey	0.000513088
CotAD_06662	Grey	0.000458972
CotAD_41419	Grey	0.00035583
CotAD_55874	Grey	0.000278967
CotAD_03058	Pink	0.0016913
CotAD_20503	Pink	0.00164721
CotAD_42283	Pink	0.00160948
CotAD_71259	Pink	0.00158496
CotAD_53731	Pink	0.00157557
CotAD_11074	Pink	0.00154127
CotAD_48041	Pink	0.00152868
CotAD_42796	Pink	0.00151797
CotAD_53245	Pink	0.0015155
CotAD_51331	Pink	0.00151425
CotAD_44986	Pink	0.00146
CotAD_48422	Pink	0.00143074
CotAD_23373	Pink	0.00140279
CotAD_48776	Pink	0.00139988
CotAD_22698	Pink	0.00139632
CotAD_01065	Pink	0.00131586
CotAD_58425	Pink	0.00130677
CotAD_30199	Pink	0.00125346
CotAD_10752	Pink	0.00124093
CotAD_71080	Pink	0.00122535
CotAD_31032	Pink	0.00112697
CotAD_62658	Pink	0.001093
CotAD_42968	Pink	0.00103087
CotAD_41531	Pink	0.000863112
CotAD_05343	Pink	0.000795037
CotAD_20842	Pink	0.000648285
CotAD_50922	Pink	0.00062343
CotAD_54220	Red	0.00164524
CotAD_29772	Red	0.001641
CotAD_07453	Red	0.00163223
CotAD_71055	Red	0.00161027
CotAD_17457	Red	0.00160036
CotAD_24929	Red	0.0015975
CotAD_12174	Red	0.00156374
CotAD_05758	Red	0.00156115
CotAD_55727	Red	0.00153384
CotAD_59879	Red	0.00152589
CotAD_34486	Red	0.00151565
CotAD_20242	Red	0.00148811
CotAD_04533	Red	0.00144195
CotAD_02612	Red	0.00139143
CotAD_07795	Red	0.00132059
CotAD_55987	Red	0.00130724
CotAD_56262	Red	0.0012847
CotAD_16483	Red	0.00127822
CotAD_41447	Red	0.00123712
CotAD_53682	Red	0.00112316
CotAD_22120	Red	0.00104195
CotAD_19109	Red	0.00102646
CotAD_16778	Red	0.00102117
CotAD_25684	Red	0.00100738
CotAD_68991	Red	0.000900926
CotAD_45122	Red	0.00083922
CotAD_47049	Red	0.000773932
CotAD_04693	Red	0.000758188
CotAD_06861	Red	0.000547491
CotAD_26579	Red	0.000308476
CotAD_22439	Red	0.000304679
CotAD_03434	Turquoise	0.00169205
CotAD_10530	Turquoise	0.00168063
CotAD_65680	Turquoise	0.00167251
CotAD_43769	Turquoise	0.00167214
CotAD_53232	Turquoise	0.00167163
CotAD_76155	Turquoise	0.00167109
CotAD_12863	Turquoise	0.00166975
CotAD_03480	Turquoise	0.00166251
CotAD_03552	Turquoise	0.00165778
CotAD_25878	Turquoise	0.001655
CotAD_44230	Turquoise	0.0016504
CotAD_76372	Turquoise	0.00165032
CotAD_18166	Turquoise	0.00164985
CotAD_19376	Turquoise	0.00164924
CotAD_12400	Turquoise	0.00163385
CotAD_31051	Turquoise	0.0016269
CotAD_39029	Turquoise	0.00162185
CotAD_52234	Turquoise	0.00161797
CotAD_04202	Turquoise	0.00161498
CotAD_48389	Turquoise	0.00160749
CotAD_52031	Turquoise	0.00159682
CotAD_13790	Turquoise	0.00158724
CotAD_68035	Turquoise	0.00158697
CotAD_19994	Turquoise	0.00158101
CotAD_21252	Turquoise	0.00158041
CotAD_30994	Turquoise	0.00157677
CotAD_14900	Turquoise	0.0015744
CotAD_04097	Turquoise	0.00156955
CotAD_38658	Turquoise	0.00156801
CotAD_28030	Turquoise	0.00156658
CotAD_22841	Turquoise	0.0015626
CotAD_36810	Turquoise	0.00156221
CotAD_30642	Turquoise	0.00156156
CotAD_32171	Turquoise	0.00155776
CotAD_22779	Turquoise	0.00154515
CotAD_38049	Turquoise	0.00154064
CotAD_03128	Turquoise	0.00153993
CotAD_15627	Turquoise	0.00153903
CotAD_03875	Turquoise	0.00153552
CotAD_50924	Turquoise	0.00152595
CotAD_04181	Turquoise	0.00152522
CotAD_03834	Turquoise	0.00152282
CotAD_29347	Turquoise	0.00152096
CotAD_31506	Turquoise	0.00151989
CotAD_04655	Turquoise	0.00151951
CotAD_41896	Turquoise	0.00151939
CotAD_29032	Turquoise	0.00151476
CotAD_06616	Turquoise	0.00151066
CotAD_68143	Turquoise	0.00151058
CotAD_54440	Turquoise	0.00151024
CotAD_08071	Turquoise	0.00150314
CotAD_25988	Turquoise	0.00149521
CotAD_02723	Turquoise	0.00148514
CotAD_42254	Turquoise	0.00147197
CotAD_48309	Turquoise	0.00147001
CotAD_23778	Turquoise	0.00146946
CotAD_37611	Turquoise	0.00146495
CotAD_21218	Turquoise	0.0014597
CotAD_47679	Turquoise	0.00145836
CotAD_01680	Turquoise	0.00145553
CotAD_05654	Turquoise	0.0014316
CotAD_34348	Turquoise	0.00141806
CotAD_53763	Turquoise	0.00141506
CotAD_04506	Turquoise	0.00141287
CotAD_67855	Turquoise	0.0014125
CotAD_00210	Turquoise	0.00141175
CotAD_67181	Turquoise	0.001408
CotAD_15635	Turquoise	0.00140018
CotAD_03151	Turquoise	0.00139201
CotAD_74360	Turquoise	0.00138819
CotAD_14297	Turquoise	0.00137511
CotAD_48252	Turquoise	0.00137352
CotAD_18130	Turquoise	0.00136895
CotAD_06853	Turquoise	0.00136653
CotAD_38358	Turquoise	0.00135893
CotAD_24272	Turquoise	0.00135714
CotAD_64654	Turquoise	0.00135703
CotAD_47114	Turquoise	0.00135622
CotAD_01553	Turquoise	0.00134963
CotAD_01340	Turquoise	0.00134511
CotAD_38349	Turquoise	0.00134337
CotAD_55531	Turquoise	0.00133865
CotAD_05166	Turquoise	0.00133012
CotAD_68452	Turquoise	0.00132625
CotAD_16179	Turquoise	0.0013255
CotAD_12046	Turquoise	0.00132485
CotAD_17975	Turquoise	0.0013247
CotAD_57826	Turquoise	0.00132079
CotAD_65896	Turquoise	0.00131518
CotAD_48418	Turquoise	0.00131406
CotAD_06221	Turquoise	0.00131005
CotAD_06222	Turquoise	0.00130688
CotAD_55408	Turquoise	0.00130378
CotAD_47113	Turquoise	0.00130143
CotAD_14594	Turquoise	0.00129541
CotAD_47160	Turquoise	0.0012922
CotAD_41223	Turquoise	0.00128326
CotAD_13961	Turquoise	0.00127666
CotAD_11389	Turquoise	0.00127654
CotAD_05887	Turquoise	0.00125903
CotAD_68736	Turquoise	0.00125574
CotAD_16289	Turquoise	0.00123167
CotAD_10511	Turquoise	0.00121427
CotAD_49222	Turquoise	0.00120732
CotAD_04715	Turquoise	0.00120475
CotAD_68928	Turquoise	0.00119724
CotAD_37830	Turquoise	0.00119033
CotAD_58935	Turquoise	0.0011848
CotAD_68136	Turquoise	0.0011648
CotAD_13714	Turquoise	0.00116472
CotAD_36000	Turquoise	0.00116117
CotAD_21639	Turquoise	0.00116101
CotAD_38809	Turquoise	0.00115719
CotAD_62823	Turquoise	0.00115559
CotAD_42458	Turquoise	0.00115347
CotAD_27694	Turquoise	0.00115067
CotAD_01074	Turquoise	0.00114617
CotAD_51907	Turquoise	0.00114562
CotAD_36355	Turquoise	0.00114561
CotAD_51228	Turquoise	0.00114032
CotAD_07080	Turquoise	0.00113653
CotAD_72726	Turquoise	0.0011273
CotAD_08552	Turquoise	0.00111941
CotAD_02639	Turquoise	0.00110076
CotAD_10399	Turquoise	0.00110015
CotAD_11759	Turquoise	0.00109703
CotAD_65987	Turquoise	0.00109515
CotAD_02617	Turquoise	0.00108291
CotAD_29832	Turquoise	0.00106935
CotAD_63056	Turquoise	0.00103698
CotAD_22033	Turquoise	0.00101578
CotAD_56565	Turquoise	0.000988357
CotAD_39742	Turquoise	0.000979649
CotAD_74929	Turquoise	0.000941668
CotAD_41194	Turquoise	0.000911115
CotAD_43386	Turquoise	0.000909164
CotAD_05156	Turquoise	0.000880806
CotAD_73921	Turquoise	0.000879797
CotAD_04636	Turquoise	0.000873525
CotAD_01968	Turquoise	0.000840833
CotAD_52779	Turquoise	0.000739912
CotAD_62222	Turquoise	0.000729149
CotAD_63249	Turquoise	0.000727573
CotAD_49699	Turquoise	0.000679852
CotAD_23384	Turquoise	0.000662561
CotAD_01996	Turquoise	0.00064418
CotAD_51639	Turquoise	0.000641429
CotAD_44073	Turquoise	0.000604239
CotAD_46276	Turquoise	0.000551179
CotAD_29524	Turquoise	0.000509948
CotAD_50986	Turquoise	0.000497857
CotAD_57986	Turquoise	0.000494639
CotAD_02704	Turquoise	0.000470695
CotAD_21881	Turquoise	0.000443339
CotAD_49922	Turquoise	0.000361668
CotAD_65980	Turquoise	0.0003208
CotAD_60939	Turquoise	0.000315705
CotAD_42451	Turquoise	0.000242941
CotAD_06964	Yellow	0.00162101
CotAD_23533	Yellow	0.00160759
CotAD_05142	Yellow	0.00160229
CotAD_65398	Yellow	0.00156162
CotAD_30555	Yellow	0.00155798
CotAD_66334	Yellow	0.00155697
CotAD_38296	Yellow	0.00155474
CotAD_30326	Yellow	0.00155344
CotAD_33355	Yellow	0.00155309
CotAD_62293	Yellow	0.00153678
CotAD_71614	Yellow	0.00148737
CotAD_13612	Yellow	0.0014808
CotAD_34146	Yellow	0.00147733
CotAD_21005	Yellow	0.00146859
CotAD_14542	Yellow	0.00146513
CotAD_58811	Yellow	0.00145637
CotAD_58552	Yellow	0.00144977
CotAD_68147	Yellow	0.00142776
CotAD_66017	Yellow	0.0014195
CotAD_19359	Yellow	0.00140635
CotAD_35407	Yellow	0.00139437
CotAD_31528	Yellow	0.0013646
CotAD_04162	Yellow	0.00136059
CotAD_37334	Yellow	0.00134787
CotAD_21500	Yellow	0.00133468
CotAD_11344	Yellow	0.00131429
CotAD_36226	Yellow	0.00128893
CotAD_72548	Yellow	0.00127697
CotAD_11368	Yellow	0.0012683
CotAD_12794	Yellow	0.0012619
CotAD_31172	Yellow	0.00125348
CotAD_24916	Yellow	0.00122397
CotAD_58485	Yellow	0.00115067
CotAD_66059	Yellow	0.00112168
CotAD_35678	Yellow	0.0010938
CotAD_06537	Yellow	0.00106489
CotAD_66132	Yellow	0.00102815
CotAD_47705	Yellow	0.00101664
CotAD_12177	Yellow	0.00101629
CotAD_73989	Yellow	0.000903914
CotAD_40962	Yellow	0.00088331
CotAD_34265	Yellow	0.000873399
CotAD_36531	Yellow	0.000684554
CotAD_02093	Yellow	0.000643112
CotAD_19682	Yellow	0.000602088
CotAD_11062	Yellow	0.000542524
CotAD_07110	Yellow	0.00046308
CotAD_03911	Yellow	0.000435946
CotAD_75419	Yellow	0.00034254
CotAD_29533	Yellow	0.000320655
CotAD_33039	Yellow	0.000283945
CotAD_26750	Yellow	0.000243707

## Sheet: Black
CotAD_30885	0.00165896
CotAD_69695	0.00163185
CotAD_63713	0.00163083
CotAD_10461	0.00161498
CotAD_47638	0.00158558
CotAD_19758	0.00157682
CotAD_68040	0.00154645
CotAD_52139	0.00154117
CotAD_63924	0.00152327
CotAD_18860	0.0015157
CotAD_42465	0.00151528
CotAD_47669	0.00151272
CotAD_38136	0.00149125
CotAD_34518	0.00148811
CotAD_71764	0.00146052
CotAD_19321	0.00141997
CotAD_29004	0.00137512
CotAD_19140	0.00131702
CotAD_16559	0.00128815
CotAD_41509	0.00125034
CotAD_35675	0.00118597
CotAD_31913	0.00118111
CotAD_33034	0.0011154
CotAD_11070	0.000908496
CotAD_03991	0.000683323
CotAD_30096	0.000583396
CotAD_40644	0.00054751
CotAD_26157	0.000530715

## Sheet: Blue
CotAD_69994	0.00169184
CotAD_39030	0.00167063
CotAD_18328	0.00166845
CotAD_30781	0.00166295
CotAD_58434	0.00166177
CotAD_44676	0.00166159
CotAD_09047	0.00165531
CotAD_52693	0.00165281
CotAD_25658	0.00165098
CotAD_27774	0.00164221
CotAD_56283	0.00163682
CotAD_64787	0.00163513
CotAD_32768	0.00163092
CotAD_74470	0.00162902
CotAD_05195	0.0016266
CotAD_06980	0.00162385
CotAD_04622	0.00162199
CotAD_06177	0.00161274
CotAD_68239	0.00159552
CotAD_71360	0.00159532
CotAD_30868	0.00158801
CotAD_13185	0.0015842
CotAD_05313	0.00158101
CotAD_71410	0.00158072
CotAD_47361	0.0015749
CotAD_00400	0.00156602
CotAD_69356	0.00156111
CotAD_13715	0.00155094
CotAD_19503	0.00154499
CotAD_28066	0.00154411
CotAD_03533	0.0015332
CotAD_53871	0.00153266
CotAD_38089	0.00153013
CotAD_28224	0.00152849
CotAD_03220	0.00152633
CotAD_50104	0.00152158
CotAD_08713	0.00152024
CotAD_40388	0.00150973
CotAD_73368	0.00150706
CotAD_66385	0.00150521
CotAD_04093	0.00150284
CotAD_61258	0.00150271
CotAD_30548	0.00149755
CotAD_49156	0.00149294
CotAD_06789	0.00149154
CotAD_03316	0.00149078
CotAD_67748	0.00147481
CotAD_20131	0.00147162
CotAD_75005	0.0014646
CotAD_26755	0.00145641
CotAD_16856	0.0014564
CotAD_44355	0.00145477
CotAD_17552	0.00143848
CotAD_74240	0.00141338
CotAD_19788	0.00141046
CotAD_16572	0.0014056
CotAD_16865	0.00139529
CotAD_04785	0.00139414
CotAD_43636	0.001377
CotAD_03795	0.00137411
CotAD_52657	0.00136439
CotAD_18421	0.00136192
CotAD_30549	0.00135311
CotAD_34165	0.00134559
CotAD_54302	0.00132319
CotAD_25811	0.00132163
CotAD_21382	0.00131946
CotAD_51648	0.00130647
CotAD_16316	0.00130592
CotAD_65202	0.00129365
CotAD_52791	0.00128989
CotAD_32733	0.00128876
CotAD_15894	0.00127994
CotAD_25851	0.0012784
CotAD_01155	0.00127256
CotAD_59772	0.00125262
CotAD_71271	0.00122908
CotAD_05305	0.0012178
CotAD_11053	0.0012174
CotAD_06249	0.0012074
CotAD_56940	0.00118579
CotAD_16320	0.00118413
CotAD_36519	0.00118032
CotAD_45427	0.00117665
CotAD_16359	0.00117137
CotAD_06297	0.00116061
CotAD_02667	0.00115735
CotAD_72005	0.00115618
CotAD_30984	0.00115196
CotAD_16419	0.0011488
CotAD_33441	0.00112987
CotAD_13401	0.0011125
CotAD_24215	0.00111082
CotAD_72534	0.00110899
CotAD_44626	0.00110181
CotAD_30147	0.00109371
CotAD_59678	0.00109012
CotAD_26567	0.0010667
CotAD_68446	0.00105829
CotAD_40972	0.00104118
CotAD_23409	0.00102037
CotAD_02776	0.000995459
CotAD_50222	0.0009266
CotAD_52799	0.000879954
CotAD_13849	0.000879882
CotAD_57158	0.000863499
CotAD_09631	0.000862748
CotAD_55126	0.00083326
CotAD_36174	0.000775381
CotAD_32480	0.000770583
CotAD_23578	0.000751797
CotAD_09102	0.000613517
CotAD_02752	0.000548438
CotAD_64297	0.000489503
CotAD_12941	0.000406724
CotAD_12781	0.000404945
CotAD_30137	0.000314811

## Sheet: Brown
CotAD_66022	0.00165403
CotAD_72070	0.0016464
CotAD_40820	0.00163923
CotAD_18927	0.00163021
CotAD_00416	0.00159617
CotAD_40817	0.0015682
CotAD_18998	0.00155891
CotAD_39083	0.0015369
CotAD_01892	0.00153315
CotAD_41439	0.001533
CotAD_71802	0.0015273
CotAD_75311	0.00152578
CotAD_73924	0.00152217
CotAD_72212	0.00152149
CotAD_36009	0.00151624
CotAD_53752	0.0015094
CotAD_74247	0.00147726
CotAD_06666	0.00145723
CotAD_68030	0.00139777
CotAD_19176	0.0013923
CotAD_59704	0.0013317
CotAD_69981	0.00131389
CotAD_29022	0.00130728
CotAD_33429	0.0013053
CotAD_14521	0.00130079
CotAD_01482	0.00129657
CotAD_36398	0.00129406
CotAD_04352	0.0011966
CotAD_38357	0.00116161
CotAD_33220	0.00115429
CotAD_40692	0.00114538
CotAD_42773	0.00112198
CotAD_20219	0.00102279
CotAD_30136	0.00100589
CotAD_10757	0.000949766
CotAD_55726	0.000919912
CotAD_29379	0.000865472
CotAD_16170	0.000676589
CotAD_00421	0.000645162
CotAD_25952	0.000598409
CotAD_14337	0.000548381
CotAD_38317	0.000441326

## Sheet: Green
CotAD_12917	0.00166918
CotAD_46681	0.00163375
CotAD_22098	0.001609
CotAD_58750	0.00157838
CotAD_43332	0.00156583
CotAD_20143	0.00154442
CotAD_75311	0.00152578
CotAD_37238	0.00152043
CotAD_24419	0.00146456
CotAD_44188	0.00145474
CotAD_19176	0.0013923
CotAD_65059	0.00136387
CotAD_31159	0.001282
CotAD_03585	0.00127847
CotAD_17449	0.00122212
CotAD_46581	0.00121962
CotAD_57629	0.00119372
CotAD_75439	0.00118337
CotAD_56311	0.00116555
CotAD_36893	0.00113597
CotAD_08110	0.00112069
CotAD_57028	0.000983242
CotAD_04295	0.000856474
CotAD_16218	0.000851661
CotAD_62821	0.000840903
CotAD_16643	0.000693602
CotAD_24142	0.000642701
CotAD_73587	0.000530969
CotAD_22522	0.00051482
CotAD_43397	0.000510721
CotAD_31436	0.000403187

## Sheet: Grey
CotAD_09100	0.00165259
CotAD_01457	0.00164892
CotAD_58614	0.00162391
CotAD_39910	0.001622
CotAD_67556	0.00162088
CotAD_34475	0.00161705
CotAD_18344	0.00161465
CotAD_04390	0.0016087
CotAD_29793	0.00160454
CotAD_76002	0.00159135
CotAD_42801	0.00159076
CotAD_03112	0.00158596
CotAD_62118	0.00157463
CotAD_72808	0.00157233
CotAD_51908	0.00155969
CotAD_53500	0.0015587
CotAD_22231	0.00155671
CotAD_57625	0.00155341
CotAD_22057	0.00155206
CotAD_18402	0.00154088
CotAD_68949	0.0015386
CotAD_59062	0.00153455
CotAD_03261	0.00153167
CotAD_51518	0.001522
CotAD_00104	0.00152187
CotAD_10797	0.00151773
CotAD_35993	0.00151581
CotAD_50253	0.0015158
CotAD_43814	0.00150608
CotAD_63870	0.00150321
CotAD_44640	0.00150304
CotAD_16866	0.00149755
CotAD_49915	0.00149503
CotAD_39066	0.00148797
CotAD_17044	0.00146555
CotAD_15951	0.0014615
CotAD_42718	0.00145685
CotAD_01433	0.00145581
CotAD_30339	0.00143861
CotAD_58020	0.00143721
CotAD_50238	0.00143471
CotAD_38163	0.00141412
CotAD_70087	0.00139727
CotAD_71564	0.00139633
CotAD_44200	0.0013953
CotAD_68363	0.00139192
CotAD_59277	0.00137159
CotAD_19390	0.00136897
CotAD_20044	0.00136597
CotAD_59705	0.00134449
CotAD_50552	0.00134248
CotAD_05158	0.00133596
CotAD_24152	0.00133438
CotAD_54714	0.00133242
CotAD_69072	0.00133222
CotAD_23460	0.00132461
CotAD_01019	0.00131354
CotAD_19741	0.0012796
CotAD_67860	0.00127264
CotAD_69714	0.00126742
CotAD_26465	0.00124149
CotAD_32212	0.00123547
CotAD_15665	0.00122869
CotAD_16767	0.00122046
CotAD_25144	0.00120891
CotAD_74396	0.00120502
CotAD_10764	0.00119676
CotAD_04696	0.00119526
CotAD_16287	0.00116646
CotAD_66961	0.0011654
CotAD_35922	0.00115107
CotAD_21477	0.00115076
CotAD_08719	0.00114987
CotAD_01154	0.00114231
CotAD_51050	0.00113133
CotAD_58878	0.00111676
CotAD_37024	0.0011144
CotAD_23290	0.00111418
CotAD_04201	0.0011078
CotAD_26686	0.00109928
CotAD_75528	0.00109653
CotAD_26565	0.00105914
CotAD_68675	0.00102253
CotAD_38170	0.000983456
CotAD_01794	0.000956213
CotAD_37815	0.000924533
CotAD_30721	0.000906006
CotAD_26749	0.000901624
CotAD_66790	0.000842488
CotAD_75500	0.00081169
CotAD_43747	0.000773763
CotAD_49916	0.000770972
CotAD_58379	0.000750257
CotAD_17691	0.000749836
CotAD_57631	0.000729757
CotAD_53831	0.000715692
CotAD_43642	0.00062968
CotAD_03922	0.000618203
CotAD_38662	0.000550697
CotAD_50103	0.000540897
CotAD_15617	0.000513088
CotAD_06662	0.000458972
CotAD_41419	0.00035583
CotAD_55874	0.000278967

## Sheet: Pink
CotAD_03058	0.0016913
CotAD_20503	0.00164721
CotAD_42283	0.00160948
CotAD_71259	0.00158496
CotAD_53731	0.00157557
CotAD_11074	0.00154127
CotAD_48041	0.00152868
CotAD_42796	0.00151797
CotAD_53245	0.0015155
CotAD_51331	0.00151425
CotAD_44986	0.00146
CotAD_48422	0.00143074
CotAD_23373	0.00140279
CotAD_48776	0.00139988
CotAD_22698	0.00139632
CotAD_01065	0.00131586
CotAD_58425	0.00130677
CotAD_30199	0.00125346
CotAD_10752	0.00124093
CotAD_71080	0.00122535
CotAD_31032	0.00112697
CotAD_62658	0.001093
CotAD_42968	0.00103087
CotAD_41531	0.000863112
CotAD_05343	0.000795037
CotAD_20842	0.000648285
CotAD_50922	0.00062343

## Sheet: Red
CotAD_54220	0.00164524
CotAD_29772	0.001641
CotAD_07453	0.00163223
CotAD_71055	0.00161027
CotAD_17457	0.00160036
CotAD_24929	0.0015975
CotAD_12174	0.00156374
CotAD_05758	0.00156115
CotAD_55727	0.00153384
CotAD_59879	0.00152589
CotAD_34486	0.00151565
CotAD_20242	0.00148811
CotAD_04533	0.00144195
CotAD_02612	0.00139143
CotAD_07795	0.00132059
CotAD_55987	0.00130724
CotAD_56262	0.0012847
CotAD_16483	0.00127822
CotAD_41447	0.00123712
CotAD_53682	0.00112316
CotAD_22120	0.00104195
CotAD_19109	0.00102646
CotAD_16778	0.00102117
CotAD_25684	0.00100738
CotAD_68991	0.000900926
CotAD_45122	0.00083922
CotAD_47049	0.000773932
CotAD_04693	0.000758188
CotAD_06861	0.000547491
CotAD_26579	0.000308476
CotAD_22439	0.000304679

## Sheet: Turquoise
CotAD_03434	0.00169205
CotAD_10530	0.00168063
CotAD_65680	0.00167251
CotAD_43769	0.00167214
CotAD_53232	0.00167163
CotAD_76155	0.00167109
CotAD_12863	0.00166975
CotAD_03480	0.00166251
CotAD_03552	0.00165778
CotAD_25878	0.001655
CotAD_44230	0.0016504
CotAD_76372	0.00165032
CotAD_18166	0.00164985
CotAD_19376	0.00164924
CotAD_12400	0.00163385
CotAD_31051	0.0016269
CotAD_39029	0.00162185
CotAD_52234	0.00161797
CotAD_04202	0.00161498
CotAD_48389	0.00160749
CotAD_52031	0.00159682
CotAD_13790	0.00158724
CotAD_68035	0.00158697
CotAD_19994	0.00158101
CotAD_21252	0.00158041
CotAD_30994	0.00157677
CotAD_14900	0.0015744
CotAD_04097	0.00156955
CotAD_38658	0.00156801
CotAD_28030	0.00156658
CotAD_22841	0.0015626
CotAD_36810	0.00156221
CotAD_30642	0.00156156
CotAD_32171	0.00155776
CotAD_22779	0.00154515
CotAD_38049	0.00154064
CotAD_03128	0.00153993
CotAD_15627	0.00153903
CotAD_03875	0.00153552
CotAD_50924	0.00152595
CotAD_04181	0.00152522
CotAD_03834	0.00152282
CotAD_29347	0.00152096
CotAD_31506	0.00151989
CotAD_04655	0.00151951
CotAD_41896	0.00151939
CotAD_29032	0.00151476
CotAD_06616	0.00151066
CotAD_68143	0.00151058
CotAD_54440	0.00151024
CotAD_08071	0.00150314
CotAD_25988	0.00149521
CotAD_02723	0.00148514
CotAD_42254	0.00147197
CotAD_48309	0.00147001
CotAD_23778	0.00146946
CotAD_37611	0.00146495
CotAD_21218	0.0014597
CotAD_47679	0.00145836
CotAD_01680	0.00145553
CotAD_05654	0.0014316
CotAD_34348	0.00141806
CotAD_53763	0.00141506
CotAD_04506	0.00141287
CotAD_67855	0.0014125
CotAD_00210	0.00141175
CotAD_67181	0.001408
CotAD_15635	0.00140018
CotAD_03151	0.00139201
CotAD_74360	0.00138819
CotAD_14297	0.00137511
CotAD_48252	0.00137352
CotAD_18130	0.00136895
CotAD_06853	0.00136653
CotAD_38358	0.00135893
CotAD_24272	0.00135714
CotAD_64654	0.00135703
CotAD_47114	0.00135622
CotAD_01553	0.00134963
CotAD_01340	0.00134511
CotAD_38349	0.00134337
CotAD_55531	0.00133865
CotAD_05166	0.00133012
CotAD_68452	0.00132625
CotAD_16179	0.0013255
CotAD_12046	0.00132485
CotAD_17975	0.0013247
CotAD_57826	0.00132079
CotAD_65896	0.00131518
CotAD_48418	0.00131406
CotAD_06221	0.00131005
CotAD_06222	0.00130688
CotAD_55408	0.00130378
CotAD_47113	0.00130143
CotAD_14594	0.00129541
CotAD_47160	0.0012922
CotAD_41223	0.00128326
CotAD_13961	0.00127666
CotAD_11389	0.00127654
CotAD_05887	0.00125903
CotAD_68736	0.00125574
CotAD_16289	0.00123167
CotAD_10511	0.00121427
CotAD_49222	0.00120732
CotAD_04715	0.00120475
CotAD_68928	0.00119724
CotAD_37830	0.00119033
CotAD_58935	0.0011848
CotAD_68136	0.0011648
CotAD_13714	0.00116472
CotAD_36000	0.00116117
CotAD_21639	0.00116101
CotAD_38809	0.00115719
CotAD_62823	0.00115559
CotAD_42458	0.00115347
CotAD_27694	0.00115067
CotAD_01074	0.00114617
CotAD_51907	0.00114562
CotAD_36355	0.00114561
CotAD_51228	0.00114032
CotAD_07080	0.00113653
CotAD_72726	0.0011273
CotAD_08552	0.00111941
CotAD_02639	0.00110076
CotAD_10399	0.00110015
CotAD_11759	0.00109703
CotAD_65987	0.00109515
CotAD_02617	0.00108291
CotAD_29832	0.00106935
CotAD_63056	0.00103698
CotAD_22033	0.00101578
CotAD_56565	0.000988357
CotAD_39742	0.000979649
CotAD_74929	0.000941668
CotAD_41194	0.000911115
CotAD_43386	0.000909164
CotAD_05156	0.000880806
CotAD_73921	0.000879797
CotAD_04636	0.000873525
CotAD_01968	0.000840833
CotAD_52779	0.000739912
CotAD_62222	0.000729149
CotAD_63249	0.000727573
CotAD_49699	0.000679852
CotAD_23384	0.000662561
CotAD_01996	0.00064418
CotAD_51639	0.000641429
CotAD_44073	0.000604239
CotAD_46276	0.000551179
CotAD_29524	0.000509948
CotAD_50986	0.000497857
CotAD_57986	0.000494639
CotAD_02704	0.000470695
CotAD_21881	0.000443339
CotAD_49922	0.000361668
CotAD_65980	0.0003208
CotAD_60939	0.000315705
CotAD_42451	0.000242941

## Sheet: Yellow
CotAD_06964	0.00162101
CotAD_23533	0.00160759
CotAD_05142	0.00160229
CotAD_65398	0.00156162
CotAD_30555	0.00155798
CotAD_66334	0.00155697
CotAD_38296	0.00155474
CotAD_30326	0.00155344
CotAD_33355	0.00155309
CotAD_62293	0.00153678
CotAD_71614	0.00148737
CotAD_13612	0.0014808
CotAD_34146	0.00147733
CotAD_21005	0.00146859
CotAD_14542	0.00146513
CotAD_58811	0.00145637
CotAD_58552	0.00144977
CotAD_68147	0.00142776
CotAD_66017	0.0014195
CotAD_19359	0.00140635
CotAD_35407	0.00139437
CotAD_31528	0.0013646
CotAD_04162	0.00136059
CotAD_37334	0.00134787
CotAD_21500	0.00133468
CotAD_11344	0.00131429
CotAD_36226	0.00128893
CotAD_72548	0.00127697
CotAD_11368	0.0012683
CotAD_12794	0.0012619
CotAD_31172	0.00125348
CotAD_24916	0.00122397
CotAD_58485	0.00115067
CotAD_66059	0.00112168
CotAD_35678	0.0010938
CotAD_06537	0.00106489
CotAD_66132	0.00102815
CotAD_47705	0.00101664
CotAD_12177	0.00101629
CotAD_73989	0.000903914
CotAD_40962	0.00088331
CotAD_34265	0.000873399
CotAD_36531	0.000684554
CotAD_02093	0.000643112
CotAD_19682	0.000602088
CotAD_11062	0.000542524
CotAD_07110	0.00046308
CotAD_03911	0.000435946
CotAD_75419	0.00034254
CotAD_29533	0.000320655
CotAD_33039	0.000283945
CotAD_26750	0.000243707

[truncated: 1 more sheets: Avg IC]
