# Supplementary material for: Molecular insight into cotton leaf curl geminivirus disease resistance in cultivated cotton (Gossypium hirsutum)
Source: Plant Biotechnol J. 2019 Sep 30;18(3):691–706. doi: 10.1111/pbi.13236 (PMC7004920; doi:10.1111/pbi.13236)
Supplement: Supplementary file 5 — Table S7 GO terms associated with highly connected 52 hubs identified in WGCNA, with respective P values. [file PBI-18-691-s002.xlsx]

## Sheet: Sheet1
Table S7. GO terms associated with highly connected 52 hubs identified in WGCNA, with respective p values.
GO Term	GO ID	Input number	Background number	P-Value	Corrected P-Value	Input
response to chemical	GO:0042221	13	2467	0.000454379	0.105615	CotAD_31002|CotAD_30996|CotAD_14568|CotAD_63065|CotAD_57340|CotAD_59619|CotAD_44288|CotAD_58331|CotAD_00165|CotAD_46508|CotAD_19040|CotAD_10502|CotAD_06876
metal ion binding	GO:0046872	15	3341	0.000821306	0.105615	CotAD_63065|CotAD_03971|CotAD_30996|CotAD_14568|CotAD_12317|CotAD_16210|CotAD_58331|CotAD_35489|CotAD_74542|CotAD_14639|CotAD_46685|CotAD_19040|CotAD_06946|CotAD_57857|CotAD_19476
cation binding	GO:0043169	15	3346	0.000834239	0.105615	CotAD_63065|CotAD_03971|CotAD_30996|CotAD_14568|CotAD_12317|CotAD_16210|CotAD_58331|CotAD_35489|CotAD_74542|CotAD_14639|CotAD_46685|CotAD_19040|CotAD_06946|CotAD_57857|CotAD_19476
hexose transmembrane transport	GO:0035428	2	25	0.00114774	0.105615	CotAD_62262|CotAD_56307
ion binding	GO:0043167	15	3496	0.00131257	0.105615	CotAD_63065|CotAD_03971|CotAD_30996|CotAD_14568|CotAD_12317|CotAD_16210|CotAD_58331|CotAD_35489|CotAD_74542|CotAD_14639|CotAD_46685|CotAD_19040|CotAD_06946|CotAD_57857|CotAD_19476
response to hormone	GO:0009725	9	1452	0.00132047	0.105615	CotAD_14568|CotAD_63065|CotAD_57340|CotAD_59619|CotAD_44288|CotAD_31002|CotAD_46508|CotAD_10502|CotAD_06876
glucose transport	GO:0015758	2	27	0.00132445	0.105615	CotAD_62262|CotAD_56307
response to abiotic stimulus	GO:0009628	10	1760	0.00133348	0.105615	CotAD_12317|CotAD_30996|CotAD_14568|CotAD_63065|CotAD_65716|CotAD_58331|CotAD_04022|CotAD_31002|CotAD_00165|CotAD_10502
hexose transport	GO:0008645	2	29	0.00151333	0.105615	CotAD_62262|CotAD_56307
monosaccharide transport	GO:0015749	2	30	0.00161231	0.105615	CotAD_62262|CotAD_56307
carbohydrate transmembrane transport	GO:0034219	2	31	0.0017143	0.105615	CotAD_62262|CotAD_56307
response to endogenous stimulus	GO:0009719	9	1536	0.0019429	0.110124	CotAD_14568|CotAD_63065|CotAD_57340|CotAD_59619|CotAD_44288|CotAD_31002|CotAD_46508|CotAD_10502|CotAD_06876
response to salt stress	GO:0009651	5	496	0.00231303	0.120549	CotAD_65716|CotAD_00165|CotAD_31002|CotAD_30996|CotAD_14568
nitrate metabolic process	GO:0042126	2	39	0.00263727	0.120549	CotAD_58331|CotAD_06876
nitrate assimilation	GO:0042128	2	39	0.00263727	0.120549	CotAD_58331|CotAD_06876
reactive nitrogen species metabolic process	GO:2001057	2	43	0.00316901	0.136075	CotAD_58331|CotAD_06876
response to osmotic stress	GO:0006970	5	548	0.00353315	0.142064	CotAD_65716|CotAD_00165|CotAD_31002|CotAD_30996|CotAD_14568
nitrogen cycle metabolic process	GO:0071941	2	47	0.00374665	0.142064	CotAD_58331|CotAD_06876
transport	GO:0006810	10	2043	0.00396231	0.142064	CotAD_56307|CotAD_31002|CotAD_17915|CotAD_65716|CotAD_62262|CotAD_06876|CotAD_53610|CotAD_00165|CotAD_03421|CotAD_19476
establishment of localization	GO:0051234	10	2056	0.00414449	0.142064	CotAD_56307|CotAD_31002|CotAD_17915|CotAD_65716|CotAD_62262|CotAD_06876|CotAD_53610|CotAD_00165|CotAD_03421|CotAD_19476
response to wounding	GO:0009611	3	179	0.00469575	0.142064	CotAD_31002|CotAD_06876|CotAD_44288
transmembrane transport	GO:0055085	5	587	0.00471226	0.142064	CotAD_65716|CotAD_62262|CotAD_56307|CotAD_03421|CotAD_19476
auxin-activated signaling pathway	GO:0009734	3	181	0.00484059	0.142064	CotAD_57340|CotAD_59619|CotAD_10502
response to organic substance	GO:0010033	9	1766	0.00491258	0.142064	CotAD_14568|CotAD_63065|CotAD_57340|CotAD_59619|CotAD_44288|CotAD_31002|CotAD_46508|CotAD_10502|CotAD_06876
response to auxin	GO:0009733	4	378	0.00546685	0.150049	CotAD_46508|CotAD_57340|CotAD_59619|CotAD_10502
localization	GO:0051179	10	2149	0.00565177	0.150049	CotAD_56307|CotAD_31002|CotAD_17915|CotAD_65716|CotAD_62262|CotAD_06876|CotAD_53610|CotAD_00165|CotAD_03421|CotAD_19476
cellular response to auxin stimulus	GO:0071365	3	194	0.005848	0.150049	CotAD_57340|CotAD_59619|CotAD_10502
