# Supplementary material for: Molecular insight into cotton leaf curl geminivirus disease resistance in cultivated cotton (Gossypium hirsutum)
Source: Plant Biotechnol J. 2019 Sep 30;18(3):691–706. doi: 10.1111/pbi.13236 (PMC7004920; doi:10.1111/pbi.13236)
Supplement: Supplementary file 6 — Table S8 Differentially expressed genes in transcriptomic data of CLCUD‐susceptible cotton line (karishma) versus CLCuD‐resistant Mac‐7, with respective gene IDs and log2FC FPKMs. [file PBI-18-691-s003.xlsx]

## Sheet: Sheet1
gene_id	mac7-C	mac7-I	karishma
CotAD_31929	-0.589385	1.03477	4.20518
CotAD_01969	-0.505718	1.1564	5.17172
CotAD_60526	-0.377328	1.82316	3.55994
CotAD_74494	-0.257035	2.99309	4.94504
CotAD_28681	-0.25659	1.96341	4.23792
CotAD_58797	-0.24579	0.828134	2.19834
CotAD_65528	-0.12898	1.1432	4.20008
CotAD_31158	-0.0544882	4.09197	4.30153
CotAD_09484	-0.0251359	2.48134	3.68302
CotAD_65240	0.0124571	2.10371	4.14342
CotAD_24027	0.0246629	3.26954	4.31152
CotAD_09217	0.0766959	1.97352	4.17555
CotAD_24160	0.122339	2.39406	3.79907
CotAD_27848	0.173475	1.56627	4.31938
CotAD_03957	0.199065	1.72637	4.29449
CotAD_60834	0.255576	4.83312	4.30141
CotAD_40881	0.311398	1.95392	3.97432
CotAD_21604	0.318242	3.08214	2.50057
CotAD_39553	0.321159	2.50878	5.53427
CotAD_15968	0.3422	2.15209	5.02564
CotAD_49946	0.360169	2.64623	3.02854
CotAD_17154	0.36591	2.6526	2.19077
CotAD_01618	0.384392	2.28241	4.01926
CotAD_46551	0.384735	1.48376	3.53959
CotAD_60869	0.387987	1.94624	3.03024
CotAD_18479	0.401956	2.99589	4.11375
CotAD_03135	0.469496	2.47101	6.15731
CotAD_14879	0.48053	3.40248	5.68833
CotAD_48492	0.494323	3.48434	3.23332
CotAD_59105	0.513485	3.1554	4.22644
CotAD_15710	0.543692	3.55676	4.42402
CotAD_12778	0.635636	2.09129	4.22733
CotAD_62202	0.651156	2.9702	3.60827
CotAD_04705	0.686706	2.70088	3.43097
CotAD_36861	0.691875	2.00598	2.98732
CotAD_32888	0.698361	2.79359	4.11334
CotAD_65555	0.705288	2.7041	4.66237
CotAD_24288	0.713193	4.64653	7.91726
CotAD_19575	0.722573	1.73309	2.92695
CotAD_46094	0.758588	2.5283	3.51526
CotAD_64132	0.764462	1.97515	3.24748
CotAD_65393	0.774831	2.89432	3.98095
CotAD_57854	0.787337	8.99338	8.91465
CotAD_16371	0.800165	1.75763	3.23201
CotAD_47744	0.818304	5.1643	5.66736
CotAD_27891	0.83904	4.77477	4.31854
CotAD_50115	0.84446	2.75229	3.69956
CotAD_34087	0.855497	2.75927	3.41297
CotAD_12879	0.874407	2.27913	4.15151
CotAD_51916	0.890512	1.70146	3.15309
CotAD_12714	0.944751	3.40614	4.3253
CotAD_70897	0.949611	3.38665	3.08663
CotAD_14953	0.977473	2.48893	5.52334
CotAD_40627	0.982758	3.07874	3.24886
CotAD_08119	0.986966	4.32934	6.77123
CotAD_74864	1.03135	2.41476	6.19746
CotAD_32421	1.04596	2.26223	3.64002
CotAD_74184	1.05189	2.26514	3.76213
CotAD_17773	1.05358	-1.38109	5.53986
CotAD_20220	1.07786	3.1032	3.18934
CotAD_21210	1.0783	2.3247	3.57756
CotAD_07088	1.0881	2.61547	3.63242
CotAD_13642	1.10474	1.8677	2.65544
CotAD_04434	1.11038	2.14027	3.2858
CotAD_02087	1.14164	5.5536	5.81339
CotAD_52382	1.14423	4.11871	4.29148
CotAD_36175	1.1644	3.22569	3.57124
CotAD_38528	1.16589	2.4593	3.47633
CotAD_75238	1.16857	2.98018	3.23097
CotAD_46405	1.17579	2.63081	4.54691
CotAD_02919	1.19213	2.62804	5.24256
CotAD_46404	1.19236	4.06231	4.74853
CotAD_26552	1.19917	2.69446	4.97359
CotAD_16420	1.20069	4.18288	3.65324
CotAD_65914	1.21703	2.77228	4.41622
CotAD_26332	1.21831	-0.570306	3.47625
CotAD_24940	1.22154	2.28428	3.44285
CotAD_27602	1.24548	2.6561	4.91698
CotAD_10825	1.25173	2.59778	3.53038
CotAD_48306	1.26592	3.21468	6.40019
CotAD_46913	1.27479	2.42216	3.76536
CotAD_55649	1.29071	-0.632808	3.54557
CotAD_58501	1.30777	3.01821	4.89556
CotAD_35391	1.31112	2.88998	3.02756
CotAD_13753	1.32677	3.09537	6.13981
CotAD_09594	1.33552	2.87034	4.60542
CotAD_35582	1.34041	3.28954	4.80074
CotAD_70404	1.34583	2.78094	3.83902
CotAD_51566	1.35095	2.76493	4.17162
CotAD_06379	1.35575	2.0043	4.49633
CotAD_38844	1.35614	2.98558	3.43204
CotAD_53669	1.37078	2.50153	3.44529
CotAD_51713	1.37324	2.30566	3.86985
CotAD_05950	1.37539	3.03016	4.82083
CotAD_64201	1.38129	2.68751	3.95713
CotAD_19317	1.38185	2.75755	3.96831
CotAD_08692	1.39883	4.60342	4.11828
CotAD_61525	1.41553	2.40559	4.30232
CotAD_43774	1.41893	3.58684	4.09653
CotAD_28214	1.42171	2.79369	4.81348
CotAD_13633	1.42178	2.44778	3.68901
CotAD_55020	1.42781	3.87076	4.40796
CotAD_03687	1.43432	-0.806367	5.74763
CotAD_47942	1.44121	5.71588	4.84043
CotAD_14835	1.44895	2.87635	4.80925
CotAD_41020	1.46787	2.5487	4.51456
CotAD_19070	1.46819	3.40978	5.36611
CotAD_44303	1.47538	4.20027	4.4499
CotAD_09538	1.49165	2.45012	5.11932
CotAD_13526	1.49276	3.62775	5.34733
CotAD_24421	1.49363	2.55561	4.26008
CotAD_02795	1.50039	4.66873	7.04068
CotAD_51287	1.51342	2.46797	3.65492
CotAD_48403	1.52622	2.44725	2.90341
CotAD_69161	1.53418	3.38507	3.81895
CotAD_20876	1.54317	2.99776	7.92322
CotAD_55015	1.54961	2.79134	4.16492
CotAD_66706	1.55088	2.56222	3.30851
CotAD_39535	1.56217	3.28672	4.74873
CotAD_58108	1.56758	2.61148	4.31998
CotAD_59273	1.57746	3.06538	7.54084
CotAD_23791	1.57881	2.59956	4.14874
CotAD_52810	1.59219	5.18852	6.21879
CotAD_25141	1.59505	2.7863	3.94876
CotAD_05490	1.60657	3.13629	4.1135
CotAD_27837	1.61641	5.09758	5.05496
CotAD_42376	1.62185	3.26633	5.45554
CotAD_20851	1.62661	3.37328	5.29735
CotAD_59269	1.63449	3.13966	3.98854
CotAD_68641	1.65692	3.62516	3.96684
CotAD_45429	1.65915	2.63594	4.37153
CotAD_39301	1.66394	3.22438	4.39693
CotAD_13144	1.67085	3.68352	3.44382
CotAD_28291	1.67199	2.71435	3.88227
CotAD_32886	1.67744	4.79788	5.26125
CotAD_50118	1.71012	2.54278	3.90736
CotAD_09386	1.72673	2.92984	4.24585
CotAD_41797	1.73232	3.55703	5.83255
CotAD_02893	1.73286	3.00736	4.14776
CotAD_64346	1.74739	3.22705	5.24042
CotAD_50424	1.75201	4.97692	4.94291
CotAD_51437	1.75347	3.45633	4.31985
CotAD_68914	1.76413	-0.00853131	4.71465
CotAD_51092	1.76594	3.05612	6.08063
CotAD_05994	1.77215	4.52341	5.83444
CotAD_73752	1.77971	2.92915	3.5623
CotAD_30001	1.78538	3.50768	3.96381
CotAD_59540	1.79617	0.359112	3.97171
CotAD_39692	1.80127	-0.237534	4.10999
CotAD_09108	1.80252	7.3541	5.91325
CotAD_74231	1.80289	3.21673	7.05218
CotAD_74500	1.80633	2.73744	3.92979
CotAD_50551	1.80645	3.08657	6.53122
CotAD_51077	1.81372	0.647445	4.40577
CotAD_63160	1.81441	4.05232	4.63936
CotAD_59252	1.81574	2.99556	4.69633
CotAD_53676	1.82555	3.13485	5.36473
CotAD_65558	1.82793	3.01108	4.21633
CotAD_29858	1.82864	0.420391	4.27118
CotAD_18078	1.83307	4.79554	4.62148
CotAD_21553	1.83598	3.05007	6.42307
CotAD_70436	1.83625	4.4409	4.1986
CotAD_06730	1.83693	3.62814	4.94682
CotAD_00361	1.83969	5.40894	6.31578
CotAD_30834	1.84288	3.28535	5.17705
CotAD_43178	1.85213	3.53108	4.00116
CotAD_19194	1.85434	0.520884	4.08611
CotAD_45153	1.86042	3.3492	4.25289
CotAD_45282	1.86072	2.93241	3.98963
CotAD_70412	1.86138	0.55118	5.13208
CotAD_70317	1.87447	2.78307	3.93949
CotAD_60451	1.88452	4.23461	5.25822
CotAD_39531	1.89206	3.20935	3.81182
CotAD_24920	1.90516	3.26392	4.26903
CotAD_08754	1.90525	2.79789	4.74261
CotAD_48665	1.91007	2.6109	3.76915
CotAD_67176	1.94645	4.54336	4.39637
CotAD_36601	1.94734	3.99946	4.38758
CotAD_41160	1.94933	5.18126	5.42858
CotAD_35555	1.95691	2.82603	3.69182
CotAD_17214	1.96199	3.40367	4.96475
CotAD_73026	1.9657	-2.41072	4.79437
CotAD_45000	1.96968	4.76407	5.18276
CotAD_26190	1.98035	2.83764	3.83747
CotAD_54839	1.98225	0.701535	4.11998
CotAD_44840	1.996	4.98998	5.73737
CotAD_21865	2.01061	4.63544	4.19539
CotAD_08495	2.01713	2.79704	3.72866
CotAD_69338	2.01992	3.83935	6.18103
CotAD_05139	2.02328	3.26409	4.65489
CotAD_33020	2.02328	3.66342	4.33966
CotAD_63993	2.02367	4.28409	4.42227
CotAD_19197	2.02436	3.64748	4.86884
CotAD_05466	2.02699	3.8134	5.30004
CotAD_53862	2.02832	2.74555	3.9065
CotAD_42573	2.03084	3.26642	3.84142
CotAD_72183	2.03545	3.38381	5.21464
CotAD_22895	2.03593	3.70002	4.30502
CotAD_28262	2.05227	4.55141	4.52863
CotAD_59159	2.06551	3.13306	4.61638
CotAD_66378	2.07051	1.10477	4.13576
CotAD_62649	2.07615	3.49766	4.6952
CotAD_59392	2.0817	4.0996	5.72807
CotAD_23841	2.09045	5.24866	4.82902
CotAD_63010	2.09102	3.45724	8.65576
CotAD_67182	2.09857	3.5265	4.33292
CotAD_51735	2.10513	6.32276	4.92618
CotAD_20695	2.11481	3.45369	3.78528
CotAD_71924	2.115	4.2581	4.11552
CotAD_26382	2.11505	3.53373	3.96873
CotAD_54959	2.12065	3.39495	4.79436
CotAD_58840	2.12398	3.2878	4.91954
CotAD_33443	2.12645	3.65501	6.91212
CotAD_17177	2.12761	-0.110436	5.41645
CotAD_42995	2.13689	3.15087	3.84538
CotAD_08777	2.13859	4.27712	5.06959
CotAD_28936	2.14436	3.62492	6.84377
CotAD_59100	2.14961	3.76679	4.92294
CotAD_71091	2.15664	2.76298	3.48595
CotAD_67892	2.15925	3.64496	4.10662
CotAD_57806	2.15935	3.64538	4.75889
CotAD_30150	2.16417	3.58808	4.49756
CotAD_64624	2.17215	3.75405	4.65734
CotAD_10177	2.1779	3.48009	5.00603
CotAD_43240	2.1829	4.41045	5.17731
CotAD_61605	2.18876	0.837176	6.28981
CotAD_31144	2.1982	-0.366214	6.36715
CotAD_06939	2.19833	3.4725	3.99269
CotAD_36339	2.20119	3.89008	4.51056
CotAD_53480	2.209	3.45163	3.97844
CotAD_09707	2.21327	3.17849	3.94662
CotAD_67675	2.21738	6.94839	5.95848
CotAD_26776	2.22059	3.70254	3.6505
CotAD_25705	2.22128	3.52054	4.37651
CotAD_19302	2.23076	3.21283	5.14142
CotAD_39325	2.24074	4.85328	4.3756
CotAD_31907	2.24592	3.74801	3.95801
CotAD_29869	2.24867	3.0689	3.68915
CotAD_16924	2.25201	3.29156	4.03664
CotAD_11444	2.26794	6.44755	5.37768
CotAD_34245	2.27521	2.93597	3.77225
CotAD_64642	2.27761	4.23055	4.75235
CotAD_12731	2.28429	-1.16458	4.94028
CotAD_63016	2.29617	3.29468	4.553
CotAD_38140	2.29638	3.91107	3.91426
CotAD_46493	2.30016	1.06292	4.53653
CotAD_13631	2.30253	3.40853	4.70667
CotAD_68501	2.31102	3.42518	5.02948
CotAD_58684	2.31155	6.15447	6.31022
CotAD_54123	2.31487	4.42727	5.26743
CotAD_47152	2.31857	3.98463	5.0251
CotAD_09216	2.32764	3.96547	4.18238
CotAD_03945	2.33605	3.36553	4.12026
CotAD_24413	2.33667	3.75044	4.40904
CotAD_14529	2.34183	3.32506	4.64092
CotAD_28935	2.34193	4.8115	6.34613
CotAD_64930	2.34308	1.23497	5.18712
CotAD_05816	2.34403	4.51336	4.24826
CotAD_17476	2.35192	4.64896	4.25278
CotAD_22912	2.35719	4.51888	5.27118
CotAD_11443	2.3573	5.9681	5.14356
CotAD_03698	2.35956	3.59951	4.51511
CotAD_32889	2.36066	3.41002	5.18334
CotAD_31187	2.36514	-0.971612	6.39677
CotAD_51706	2.37359	4.98024	4.86157
CotAD_70813	2.37455	-1.09264	-0.56146
CotAD_09281	2.37653	3.11633	4.458
CotAD_45118	2.37887	3.2413	4.97344
CotAD_30942	2.38163	4.43299	4.07294
CotAD_32185	2.38718	4.31214	5.15348
CotAD_51464	2.39355	5.17531	4.62076
CotAD_04321	2.39575	4.70159	5.16113
CotAD_69308	2.39761	3.74464	4.6896
CotAD_00025	2.41297	3.3034	6.79803
CotAD_06077	2.42225	4.5102	4.47468
CotAD_28297	2.42355	4.46379	5.06064
CotAD_10754	2.42471	3.56903	4.35243
CotAD_09687	2.43936	3.81759	5.25792
CotAD_04762	2.44973	3.86245	5.16143
CotAD_28300	2.45161	4.18282	6.93998
CotAD_13406	2.46746	1.59222	-1.14336
CotAD_44266	2.4759	3.69175	5.70417
CotAD_43234	2.48238	4.88031	4.54234
CotAD_42947	2.48425	5.28203	4.65184
CotAD_10392	2.48645	3.76861	4.43831
CotAD_44507	2.48869	4.48428	4.57744
CotAD_06097	2.49282	3.3366	4.56112
CotAD_30693	2.4938	0.694199	4.05032
CotAD_38165	2.49497	3.44824	4.34043
CotAD_22861	2.49625	3.37467	5.29479
CotAD_53931	2.50906	3.30859	4.42755
CotAD_76343	2.53081	3.46774	4.33887
CotAD_14890	2.53519	4.19507	5.42686
CotAD_02959	2.53565	4.25088	4.45033
CotAD_13548	2.5358	3.45879	4.8945
CotAD_15589	2.55838	3.99929	5.07891
CotAD_52174	2.56644	5.89237	7.42935
CotAD_67608	2.57221	4.87101	5.10046
CotAD_48127	2.5748	5.11254	5.88374
CotAD_39287	2.58007	3.73039	6.73916
CotAD_28938	2.58604	5.43063	7.31623
CotAD_56552	2.58956	4.1148	5.09251
CotAD_37525	2.59198	6.78906	8.02004
CotAD_41044	2.59691	3.73593	4.54831
CotAD_70698	2.60095	4.26663	5.92396
CotAD_49285	2.61861	3.67402	4.52905
CotAD_44074	2.62296	4.82692	4.81671
CotAD_50228	2.6253	3.96197	5.53844
CotAD_39869	2.63184	6.21681	5.6631
CotAD_50973	2.63374	4.87385	6.33573
CotAD_06704	2.64006	3.48764	4.64725
CotAD_54923	2.64606	4.17297	5.54341
CotAD_70262	2.6481	3.84859	5.90942
CotAD_03015	2.64813	3.73646	6.71835
CotAD_56554	2.64842	3.84121	4.93153
CotAD_41265	2.66692	4.79871	6.49825
CotAD_70148	2.66735	3.77066	8.15483
CotAD_28036	2.66982	5.21991	5.92894
CotAD_73237	2.67683	3.46972	4.48597
CotAD_39307	2.68243	3.75065	5.17336
CotAD_74721	2.68343	6.10372	6.08481
CotAD_57129	2.69983	3.73654	4.68383
CotAD_36136	2.7077	-1.40388	-0.493918
CotAD_10481	2.70914	4.15676	5.01655
CotAD_15587	2.71299	3.65973	4.48752
CotAD_29093	2.71342	3.32596	4.30701
CotAD_75294	2.7157	3.43786	4.13527
CotAD_55512	2.72235	3.80352	5.48417
CotAD_15626	2.72526	5.00743	5.76898
CotAD_50354	2.72718	6.99472	6.4674
CotAD_34516	2.72921	3.65019	4.86532
CotAD_31527	2.73018	6.15867	6.26971
CotAD_74374	2.74123	4.80099	5.53506
CotAD_20068	2.74693	3.7804	5.10198
CotAD_24101	2.74734	5.45493	5.02219
CotAD_75567	2.74768	3.94534	5.13483
CotAD_62803	2.75037	4.78552	4.72813
CotAD_19091	2.7531	4.81786	5.18639
CotAD_08712	2.76692	3.81593	5.05007
CotAD_28565	2.77566	0.229854	0.809423
CotAD_70146	2.77837	4.08913	4.30162
CotAD_41082	2.77935	4.5899	5.35895
CotAD_41312	2.77959	3.83166	4.82719
CotAD_01931	2.78251	4.51527	6.90126
CotAD_17028	2.78469	5.03012	6.92745
CotAD_16879	2.78783	3.82728	4.74807
CotAD_22201	2.79089	4.14628	7.26358
CotAD_23960	2.79368	3.94918	5.49621
CotAD_43328	2.79844	5.49326	5.50463
CotAD_44123	2.80197	4.0003	4.5517
CotAD_08463	2.8035	1.92412	4.51091
CotAD_12532	2.8046	4.70109	5.08254
CotAD_68342	2.80697	3.7752	4.38134
CotAD_68950	2.80928	4.08421	5.96804
CotAD_63136	2.80956	5.74852	6.00006
CotAD_07789	2.81027	3.61699	4.85161
CotAD_35980	2.8106	5.84791	6.85906
CotAD_14257	2.81155	4.8965	4.98838
CotAD_13490	2.8187	5.61652	8.30695
CotAD_28913	2.81994	4.06237	4.85584
CotAD_00141	2.8211	3.63212	4.83519
CotAD_37290	2.82687	3.61758	4.86938
CotAD_72073	2.8355	5.17811	5.71861
CotAD_43063	2.8357	4.04029	5.21609
CotAD_75259	2.83635	5.25201	5.85249
CotAD_39853	2.8394	3.57606	4.88779
CotAD_25939	2.8407	1.08225	-0.0859101
CotAD_24273	2.84192	4.35634	4.88721
CotAD_12499	2.84653	0.776663	5.19614
CotAD_38067	2.85091	4.34842	4.86475
CotAD_19013	2.85304	3.90326	4.77948
CotAD_17669	2.85448	1.57591	-0.674356
CotAD_67451	2.85627	0.917806	-0.155405
CotAD_35166	2.85977	4.59262	4.61543
CotAD_26306	2.86935	4.77816	5.96261
CotAD_64295	2.88383	3.93094	6.70227
CotAD_19766	2.88618	3.91319	4.5709
CotAD_00161	2.88896	4.56891	4.46969
CotAD_54747	2.89397	1.47339	1.27414
CotAD_03968	2.89841	4.31037	5.0165
CotAD_23504	2.90485	4.938	4.85325
CotAD_71758	2.90545	4.04713	4.74326
CotAD_38842	2.90871	3.90882	4.57021
CotAD_30589	2.91366	3.72843	4.90545
CotAD_39371	2.92608	0.223314	6.27166
CotAD_30599	2.92691	4.39221	5.50319
CotAD_39565	2.94071	4.44037	6.15595
CotAD_08031	2.94114	1.24518	4.64282
CotAD_36515	2.94121	3.86917	5.78728
CotAD_59351	2.95328	5.48252	5.75175
CotAD_03541	2.95724	4.38906	5.09198
CotAD_61243	2.96118	5.0851	6.95017
CotAD_08679	2.98539	5.15848	5.15219
CotAD_04539	2.98844	3.91317	5.05043
CotAD_37531	2.98907	4.00523	4.59285
CotAD_68925	3.00001	4.42959	5.53787
CotAD_06446	3.01406	3.7998	5.8683
CotAD_12715	3.01868	10.9126	9.61874
CotAD_16352	3.02025	4.40432	9.00796
CotAD_47146	3.02112	4.17517	6.36983
CotAD_28949	3.03018	3.78508	4.98059
CotAD_19537	3.03931	4.61872	4.88041
CotAD_01551	3.04024	4.70466	5.02977
CotAD_63886	3.04384	3.73104	5.55518
CotAD_12401	3.04531	2.38622	0.961056
CotAD_42431	3.04562	4.01826	4.84598
CotAD_00121	3.05417	4.34026	5.70057
CotAD_02191	3.0563	5.85548	8.34362
CotAD_06825	3.06268	9.80528	9.13532
CotAD_60194	3.06755	4.45561	4.93545
CotAD_55416	3.07038	3.83556	5.51237
CotAD_45270	3.07524	4.32426	4.60185
CotAD_42043	3.07873	2.33527	1.22705
CotAD_38834	3.08063	3.94922	5.32627
CotAD_42974	3.0827	4.37196	4.62118
CotAD_36577	3.08342	4.26741	5.05037
CotAD_53239	3.08577	5.10706	5.09327
CotAD_27598	3.09354	7.12575	8.4809
CotAD_49997	3.09467	4.42909	5.77237
CotAD_37222	3.09988	1.55902	1.34151
CotAD_45033	3.10993	4.47	4.76918
CotAD_09107	3.11063	6.89744	6.59983
CotAD_73222	3.11331	6.51053	9.44727
CotAD_53551	3.11339	4.2579	5.4226
CotAD_62221	3.12431	4.11302	5.6933
CotAD_18430	3.13208	3.85658	5.12914
CotAD_07116	3.15829	4.57678	6.51287
CotAD_02392	3.16441	4.10104	5.18185
CotAD_13498	3.16866	3.96062	4.56221
CotAD_34066	3.16926	1.85174	5.25375
CotAD_25056	3.18568	4.16221	4.5547
CotAD_41124	3.18645	5.29625	5.30766
CotAD_35554	3.18688	4.21843	5.7298
CotAD_66254	3.18786	2.30124	1.04578
CotAD_18327	3.1956	4.28048	5.18135
CotAD_02471	3.1965	1.15773	1.64028
CotAD_24254	3.19715	4.22927	4.75553
CotAD_61855	3.20705	4.6929	5.34449
CotAD_57984	3.21152	4.14688	4.71981
CotAD_03584	3.21522	4.2387	5.46805
CotAD_04637	3.2175	4.41106	5.33469
CotAD_04098	3.22009	3.80324	4.39891
CotAD_05409	3.2204	3.98077	5.2236
CotAD_17459	3.22362	4.4918	5.22019
CotAD_69187	3.22398	0.311517	7.57599
CotAD_09282	3.22758	4.78984	5.50056
CotAD_00396	3.22785	1.92299	1.37705
CotAD_19265	3.24153	5.66918	5.11161
CotAD_74085	3.24184	4.01513	4.8813
CotAD_42663	3.24353	5.22548	5.22876
CotAD_09051	3.24627	4.57232	5.02352
CotAD_46866	3.24806	2.31758	1.26837
CotAD_17473	3.25106	10.4276	10.3818
CotAD_33352	3.25878	5.60719	5.26061
CotAD_59532	3.26313	4.29745	5.27616
CotAD_03018	3.26611	4.954	5.1483
CotAD_04329	3.27097	4.13395	4.66654
CotAD_56547	3.27542	4.37636	5.08187
CotAD_33453	3.27603	4.22865	5.06481
CotAD_49420	3.27634	4.00927	4.9303
CotAD_00360	3.28662	4.65386	5.40385
CotAD_17534	3.29163	4.65743	5.85788
CotAD_41629	3.30004	4.83998	5.49732
CotAD_60411	3.30121	4.25846	4.62471
CotAD_64272	3.30637	4.28638	6.21502
CotAD_31928	3.31802	5.51605	5.98866
CotAD_30664	3.3208	2.18201	1.7295
CotAD_30550	3.32105	6.07926	8.08017
CotAD_24917	3.32434	2.37636	5.00489
CotAD_58032	3.32649	5.83888	4.80101
CotAD_12418	3.32693	4.62147	5.87363
CotAD_52041	3.32773	4.99119	5.01254
CotAD_38732	3.32988	5.55354	6.42152
CotAD_30474	3.33331	6.14975	5.58763
CotAD_68964	3.33588	4.27865	4.85074
CotAD_26736	3.33911	4.07214	5.24512
CotAD_02479	3.34503	4.39946	5.11021
CotAD_60925	3.34759	5.01723	5.23969
CotAD_05900	3.34895	5.5745	6.21381
CotAD_40997	3.35425	4.00693	5.19693
CotAD_71834	3.35884	4.70621	5.70028
CotAD_44785	3.35903	4.22881	5.42198
CotAD_58779	3.35989	5.73076	6.01832
CotAD_59060	3.36568	5.71559	5.91079
CotAD_25345	3.36946	0.928712	0.346139
CotAD_50712	3.37159	4.29384	5.37704
CotAD_26437	3.37386	4.46218	6.52224
CotAD_53929	3.38047	1.8183	5.65362
CotAD_29506	3.38798	4.73724	5.44759
CotAD_22006	3.38835	1.7405	4.98269
CotAD_58417	3.39439	4.80766	5.09101
CotAD_65060	3.40604	4.63946	5.0244
CotAD_18925	3.41197	4.20795	5.18855
CotAD_45658	3.41815	4.64074	6.88761
CotAD_51428	3.41944	5.07713	5.50943
CotAD_37360	3.42643	2.66847	1.27065
CotAD_25866	3.42857	4.61357	4.79162
CotAD_13727	3.4296	4.81041	5.10197
CotAD_66789	3.43867	4.44079	5.33661
CotAD_08769	3.44067	0.504395	5.24527
CotAD_48509	3.44438	4.23715	5.47094
CotAD_65363	3.44479	4.6545	5.78983
CotAD_47108	3.44654	4.861	4.98414
CotAD_38363	3.44896	2.0472	5.86959
CotAD_00990	3.44924	4.56795	5.39717
CotAD_28743	3.45387	5.84993	5.76736
CotAD_24196	3.45527	5.32955	6.54895
CotAD_12315	3.46524	4.48033	4.85116
CotAD_30223	3.46533	5.60129	10.7394
CotAD_57404	3.46565	2.56456	1.98679
CotAD_75271	3.4675	4.71194	6.43742
CotAD_40831	3.46831	1.78521	-0.00017602
CotAD_15547	3.47416	4.57428	4.84287
CotAD_62367	3.47883	4.76655	1.56571
CotAD_41978	3.48257	4.21804	5.85399
CotAD_33026	3.48743	4.91758	7.03674
CotAD_20713	3.49321	4.85727	9.50852
CotAD_32448	3.49334	4.94343	5.0944
CotAD_61485	3.49802	4.96351	5.05911
CotAD_47585	3.50108	6.10984	6.11211
CotAD_02120	3.51679	1.94213	1.70369
CotAD_46061	3.51812	5.22744	7.1361
CotAD_60425	3.51942	4.59869	6.58028
CotAD_50137	3.52081	1.72603	1.87699
CotAD_76448	3.52259	4.69683	6.11584
CotAD_12275	3.523	4.88726	4.9545
CotAD_25840	3.52587	5.16334	6.27386
CotAD_41954	3.5265	6.04538	7.87135
CotAD_35082	3.52728	4.64103	6.47094
CotAD_26338	3.52913	5.76763	5.41189
CotAD_22499	3.53243	4.88235	5.26166
CotAD_01310	3.54034	5.12397	4.94603
CotAD_64299	3.54373	5.47333	6.46057
CotAD_13589	3.55762	5.39963	5.58711
CotAD_50580	3.55795	4.16728	5.24762
CotAD_29552	3.5638	8.48437	7.75952
CotAD_30443	3.56483	4.90834	5.7763
CotAD_12186	3.566	4.82252	9.11146
CotAD_57103	3.56688	4.56355	5.23976
CotAD_31582	3.56746	5.05454	6.04282
CotAD_68043	3.57294	4.50932	6.16269
CotAD_56235	3.58763	4.75474	5.35582
CotAD_18966	3.59123	4.55969	-0.00271193
CotAD_16958	3.60148	1.39427	6.02733
CotAD_26699	3.6056	4.54153	6.24151
CotAD_01691	3.60767	1.56106	0.600197
CotAD_63045	3.60899	4.46213	5.20954
CotAD_62037	3.6111	4.66818	5.42253
CotAD_42749	3.61156	5.37548	5.95756
CotAD_26548	3.6126	9.45937	8.57655
CotAD_59562	3.61462	4.33477	5.50491
CotAD_73703	3.62332	2.4641	1.48774
CotAD_36370	3.62391	4.90188	5.75957
CotAD_47409	3.62414	4.54037	5.86266
CotAD_49041	3.63083	6.18297	7.41738
CotAD_63439	3.6353	5.30056	5.25354
CotAD_71540	3.6353	4.25265	5.24211
CotAD_32747	3.63558	4.43268	5.24501
CotAD_50985	3.6394	6.22856	5.15907
CotAD_70613	3.64088	4.76481	6.15498
CotAD_62438	3.64166	4.35067	5.09844
CotAD_67344	3.64284	2.42318	6.03015
CotAD_01093	3.64491	5.34808	6.28337
CotAD_11744	3.64615	6.8219	5.72951
CotAD_19761	3.65003	4.58897	6.0309
CotAD_03217	3.65586	5.55572	5.2269
CotAD_65140	3.65769	4.82709	5.31189
CotAD_36511	3.66314	2.99702	5.76633
CotAD_53672	3.67194	4.68064	5.38062
CotAD_19098	3.6746	4.31404	5.0898
CotAD_42553	3.67497	5.60447	5.41514
CotAD_08602	3.68317	1.98976	1.14493
CotAD_24099	3.6888	4.87432	5.87984
CotAD_59195	3.69089	4.99254	5.61662
CotAD_60508	3.69674	4.56734	4.99746
CotAD_24392	3.70457	4.86367	5.51654
CotAD_27851	3.70472	4.62018	5.39255
CotAD_20023	3.70529	5.28237	5.5637
CotAD_17381	3.71044	4.83367	5.67122
CotAD_67714	3.72072	0.511245	-0.483557
CotAD_51494	3.72883	4.29731	4.98572
CotAD_00059	3.73184	4.60584	6.17217
CotAD_66773	3.73315	2.15626	1.73226
CotAD_08076	3.73471	5.28474	5.10854
CotAD_67549	3.73674	5.95297	6.89737
CotAD_56193	3.75375	2.92675	5.2744
CotAD_17526	3.75608	-0.0289638	5.30426
CotAD_06104	3.7607	5.15153	5.49067
CotAD_68109	3.77316	1.7366	8.22129
CotAD_10746	3.78882	5.81954	6.13739
CotAD_59092	3.79066	4.97873	6.86138
CotAD_05331	3.80383	4.71161	5.54587
CotAD_02592	3.80432	4.65681	6.9581
CotAD_23288	3.80451	4.67726	5.34718
CotAD_01320	3.80452	5.88656	7.30586
CotAD_34813	3.81412	2.41281	0.614263
CotAD_03234	3.81422	5.06231	6.10843
CotAD_73030	3.81442	4.9246	5.37524
CotAD_17994	3.8156	5.19182	6.292
CotAD_62215	3.81929	2.58983	2.21482
CotAD_09774	3.81987	4.77682	6.36817
CotAD_22705	3.82055	5.45648	11.2476
CotAD_12914	3.82403	4.98636	5.98056
CotAD_66138	3.82816	4.48241	5.59427
CotAD_10047	3.83097	1.59137	1.72989
CotAD_08185	3.83171	2.76054	2.37862
CotAD_32511	3.83682	5.23142	5.87606
CotAD_26782	3.84065	5.01948	6.54754
CotAD_61184	3.84111	2.68837	1.787
CotAD_52362	3.8437	2.25442	1.96442
CotAD_41235	3.84414	4.73292	7.43276
CotAD_67361	3.84416	5.26979	5.29248
CotAD_02260	3.84953	4.89951	5.36391
CotAD_52387	3.85218	1.14406	6.08995
CotAD_72647	3.85511	3.02572	2.05765
CotAD_23817	3.85711	6.29539	6.29626
CotAD_50952	3.85853	4.76552	5.58583
CotAD_48971	3.86874	5.33168	6.41299
CotAD_72787	3.86875	5.32268	5.90991
CotAD_00259	3.86939	4.55867	5.79506
CotAD_43387	3.87417	4.75764	6.49712
CotAD_56243	3.88388	5.06241	5.7349
CotAD_75142	3.8903	5.32588	5.6656
CotAD_50913	3.89063	3.19884	5.75873
CotAD_28692	3.89218	5.49479	9.28035
CotAD_04663	3.89342	6.55167	6.93275
CotAD_30739	3.8992	5.39337	7.03508
CotAD_16519	3.90189	5.3318	5.68396
CotAD_23885	3.90266	3.02543	5.71796
CotAD_05159	3.90389	2.67346	1.39198
CotAD_73363	3.91075	2.83125	2.10456
CotAD_58947	3.91267	3.22941	2.00141
CotAD_48649	3.92609	5.20829	6.02304
CotAD_60519	3.92943	1.21009	0.402087
CotAD_01233	3.93843	5.70819	5.84511
CotAD_19106	3.94223	5.10857	5.93974
CotAD_65577	3.94512	6.65326	6.65525
CotAD_11418	3.94892	2.35963	6.02973
CotAD_63998	3.95808	5.66928	7.94087
CotAD_49154	3.96131	0.788373	0.94404
CotAD_48702	3.96187	6.17674	5.87389
CotAD_37586	3.99142	6.45014	8.00642
CotAD_16565	3.99209	3.2307	5.54985
CotAD_38092	3.99241	3.04305	1.93131
CotAD_74149	3.99265	2.98335	5.29952
CotAD_19921	3.99709	3.10147	1.26338
CotAD_22084	4.00359	3.29269	2.13281
CotAD_46934	4.00386	2.82394	5.27782
CotAD_73463	4.00736	3.14415	0.872053
CotAD_30708	4.00998	2.83963	2.151
CotAD_13546	4.01717	5.16549	5.83457
CotAD_01710	4.01747	2.4329	5.86379
CotAD_33109	4.01793	1.22486	-0.285158
CotAD_47174	4.02103	5.10617	5.44526
CotAD_52154	4.02428	5.30105	5.56966
CotAD_01114	4.02564	1.26763	1.5787
CotAD_06940	4.02781	3.42614	2.87496
CotAD_10372	4.02942	9.56224	6.3738
CotAD_52347	4.03234	5.16655	7.30634
CotAD_38315	4.03234	5.02928	6.71888
CotAD_22473	4.03816	4.90348	5.46573
CotAD_68942	4.03852	5.55901	6.60901
CotAD_12261	4.04123	4.85588	7.02814
CotAD_68608	4.05421	1.92002	-0.507821
CotAD_35776	4.05587	2.88092	2.17395
CotAD_69126	4.05679	3.02347	2.30673
CotAD_54746	4.0614	6.05748	6.35736
CotAD_32225	4.06385	4.9692	8.1836
CotAD_57518	4.06629	5.83603	5.63084
CotAD_05733	4.07304	4.93086	7.61914
CotAD_43792	4.07306	5.82281	5.4444
CotAD_04649	4.07577	6.13306	7.38848
CotAD_71432	4.07827	3.03956	6.48662
CotAD_13556	4.07828	6.17245	6.05018
CotAD_21952	4.08005	3.19691	6.54246
CotAD_36888	4.08404	5.46771	5.56039
CotAD_19060	4.08509	0.774708	0.517596
CotAD_54198	4.08636	4.73057	5.64086
CotAD_29688	4.08842	3.45048	1.51515
CotAD_34125	4.09277	3.44015	2.09017
CotAD_25266	4.09593	3.06243	7.80617
CotAD_11709	4.0994	5.04436	6.06428
CotAD_56323	4.09942	6.11612	5.71284
CotAD_49650	4.10332	8.56414	7.99422
CotAD_08774	4.10728	3.18711	1.30407
CotAD_71295	4.11146	5.22744	5.45914
CotAD_50791	4.12641	5.62884	5.75865
CotAD_02046	4.12842	4.94807	5.60851
CotAD_41277	4.1328	2.29566	1.89413
CotAD_52763	4.13434	1.0323	1.12919
CotAD_60184	4.13908	9.89139	8.42003
CotAD_36058	4.14669	2.17025	2.25725
CotAD_47131	4.14744	4.83891	6.48381
CotAD_41028	4.14852	1.48754	1.33937
CotAD_01902	4.15282	6.19101	6.46149
CotAD_38513	4.15553	5.03679	5.57691
CotAD_10059	4.1591	3.07578	6.29358
CotAD_17704	4.1624	6.54664	6.26539
CotAD_37074	4.165	5.61397	6.23294
CotAD_05226	4.16728	5.02381	5.72126
CotAD_04544	4.16779	2.49578	1.05518
CotAD_71607	4.17378	5.44805	6.73495
CotAD_51389	4.1769	5.11737	8.55548
CotAD_23991	4.1787	5.6074	5.93362
CotAD_46902	4.18558	2.45018	2.48135
CotAD_63200	4.19395	3.16024	2.69843
CotAD_22456	4.20258	5.80685	5.85237
CotAD_20167	4.20263	2.82949	1.56903
CotAD_02965	4.20471	5.20428	5.74735
CotAD_01782	4.20532	4.84282	6.11674
CotAD_38871	4.20599	3.47906	2.17126
CotAD_65088	4.21027	5.27317	7.16855
CotAD_58630	4.21068	5.07797	6.05727
CotAD_39065	4.2141	6.66772	6.20982
CotAD_70769	4.22064	5.55336	6.47125
CotAD_24144	4.22138	5.09461	5.80339
CotAD_57579	4.24224	5.38425	8.69948
CotAD_37456	4.24481	5.35838	5.72478
CotAD_03520	4.24952	2.95466	1.62039
CotAD_61576	4.25322	3.40571	2.66687
CotAD_13165	4.25372	7.06753	6.7577
CotAD_01748	4.25599	5.05794	6.11735
CotAD_54369	4.25873	2.01814	2.50989
CotAD_20871	4.26456	5.96337	5.93556
CotAD_60452	4.26554	5.35843	6.59714
CotAD_09129	4.26559	4.92449	5.5876
CotAD_64026	4.26697	5.13049	6.59133
CotAD_12184	4.26831	5.97267	8.92336
CotAD_67762	4.27152	3.53863	1.87577
CotAD_19578	4.27953	5.14491	2.60976
CotAD_28003	4.28294	5.2578	5.94966
CotAD_11470	4.28548	5.03049	6.86052
CotAD_30398	4.28884	3.53341	2.36593
CotAD_54540	4.295	5.69568	6.15929
CotAD_00371	4.29826	2.84771	6.46476
CotAD_43596	4.29944	7.17237	7.49471
CotAD_51748	4.3019	3.14165	1.64045
CotAD_23263	4.30841	3.40513	2.35656
CotAD_03284	4.30846	-0.204941	1.44233
CotAD_67167	4.30877	1.84716	0.722828
CotAD_37554	4.3127	4.99175	6.26126
CotAD_55288	4.32442	6.33746	6.89255
CotAD_58810	4.32554	3.70141	2.80679
CotAD_60518	4.32918	5.97361	7.4016
CotAD_65526	4.33179	5.81962	6.10159
CotAD_23912	4.33205	1.34629	1.45498
CotAD_16591	4.33491	5.06853	5.69214
CotAD_22128	4.33671	2.02226	0.597561
CotAD_72038	4.34147	2.7506	2.97575
CotAD_04576	4.34241	5.80487	6.40806
CotAD_72332	4.35317	1.79238	2.06109
CotAD_19085	4.35479	2.43579	2.72414
CotAD_60443	4.35578	3.13837	2.2282
CotAD_37792	4.35671	6.35655	8.69004
CotAD_24069	4.35795	5.13485	6.07277
CotAD_01758	4.36063	2.95978	2.9499
CotAD_34977	4.36147	3.58893	5.71893
CotAD_55402	4.36192	6.88594	6.94568
CotAD_51490	4.36247	2.30613	2.24562
CotAD_03907	4.36438	5.89816	6.08287
CotAD_18993	4.36488	3.33863	3.06709
CotAD_02249	4.37121	3.3163	2.79924
CotAD_22208	4.3726	-0.822253	1.368
CotAD_40677	4.37478	3.48112	2.98476
CotAD_61484	4.37835	2.79402	2.28204
CotAD_52097	4.37883	6.76373	6.11492
CotAD_35009	4.38336	7.11588	8.86927
CotAD_09704	4.39305	1.21417	1.05586
CotAD_45892	4.39642	3.1802	1.04432
CotAD_46914	4.39713	3.8039	2.80435
CotAD_45559	4.39734	3.20593	2.13036
CotAD_24228	4.40098	3.5762	2.65644
CotAD_44571	4.4016	2.73681	3.2551
CotAD_74238	4.40166	3.56272	2.54492
CotAD_62667	4.40246	3.5516	1.70167
CotAD_56308	4.40605	6.04879	12.2418
CotAD_39147	4.40715	2.02279	2.17796
CotAD_45026	4.40805	2.83894	2.16232
CotAD_64667	4.41293	2.79008	3.19091
CotAD_68433	4.42274	3.47959	1.79825
CotAD_45108	4.42485	3.03633	8.94649
CotAD_55403	4.42711	3.20091	7.0808
CotAD_08608	4.42724	5.81221	5.86209
CotAD_49264	4.42995	6.77488	6.85338
CotAD_20266	4.43031	-0.357611	6.4675
CotAD_54411	4.43339	0.929602	1.74983
CotAD_67416	4.43448	2.77855	2.78215
CotAD_19808	4.44331	6.94956	7.14685
CotAD_51753	4.44366	3.37692	2.93324
CotAD_39082	4.44493	5.59604	6.25216
CotAD_57036	4.45884	3.64054	2.45369
CotAD_59218	4.4652	5.51931	7.61577
CotAD_34696	4.46738	1.69148	0.990666
CotAD_56746	4.47306	5.27728	6.13606
CotAD_12358	4.47564	3.34909	3.20067
CotAD_00296	4.48254	10.3924	10.1221
CotAD_47788	4.48362	3.57975	2.21848
CotAD_76904	4.49151	3.72432	3.31231
CotAD_31477	4.49167	5.16939	5.84003
CotAD_43937	4.49299	5.07324	6.49491
CotAD_14880	4.4939	2.44456	5.94387
CotAD_02263	4.49792	2.64559	2.33971
CotAD_26389	4.50547	5.10627	6.83263
CotAD_36847	4.50599	2.47083	3.01927
CotAD_19973	4.50687	3.46539	2.50437
CotAD_11799	4.51268	3.66067	0.904169
CotAD_18515	4.5154	5.19621	6.85651
CotAD_50555	4.52037	5.26926	5.91799
CotAD_09648	4.52347	2.58682	1.81424
CotAD_23383	4.52418	5.13435	7.02786
CotAD_63017	4.52436	6.24978	5.88831
CotAD_57531	4.5245	3.8698	2.21562
CotAD_19616	4.52455	6.39782	7.92075
CotAD_08796	4.5249	5.80399	7.06772
CotAD_04227	4.52602	5.61423	9.82468
CotAD_43818	4.52723	3.58317	6.52708
CotAD_36153	4.52727	3.28893	3.17803
CotAD_52090	4.52742	10.1741	7.58881
CotAD_06450	4.52798	3.77032	3.44115
CotAD_00244	4.53258	2.39839	5.99422
CotAD_05489	4.54444	6.43007	7.20772
CotAD_60246	4.54586	5.13462	6.07245
CotAD_56309	4.54743	5.85621	11.4953
CotAD_01842	4.54877	7.48202	7.61848
CotAD_01262	4.54963	5.56231	6.45244
CotAD_13487	4.55168	1.92173	2.5127
CotAD_13093	4.55171	3.78129	2.40608
CotAD_21514	4.553	5.66988	7.40745
CotAD_12274	4.5545	5.43644	6.29643
CotAD_05317	4.55461	5.56741	6.53975
CotAD_64014	4.56043	3.50725	2.43515
CotAD_55270	4.56579	3.53796	2.5763
CotAD_40628	4.57009	2.96182	1.31718
CotAD_56385	4.57428	3.96348	3.20231
CotAD_29636	4.57657	3.77486	2.96716
CotAD_46394	4.57668	5.18169	6.1413
CotAD_23515	4.57672	5.2826	6.09447
CotAD_03848	4.58248	6.42617	7.51136
CotAD_20567	4.58528	3.80103	3.07178
CotAD_36233	4.58583	6.09845	6.74284
CotAD_12311	4.5867	6.44198	7.43423
CotAD_07611	4.58847	7.74866	6.16628
CotAD_56455	4.58903	2.87875	3.20008
CotAD_04228	4.59158	5.99782	10.7639
CotAD_16906	4.59431	2.79422	1.9093
CotAD_51910	4.59461	6.45068	6.55852
CotAD_49611	4.59995	2.63847	0.685617
CotAD_16809	4.60121	5.36513	6.20628
CotAD_35548	4.6021	6.09246	6.8045
CotAD_02188	4.60789	2.80592	2.20977
CotAD_63943	4.61017	5.48344	7.54105
CotAD_44079	4.61046	3.86763	5.88625
CotAD_52687	4.61068	1.43663	3.0681
CotAD_62937	4.61631	3.97972	3.47807
CotAD_23586	4.61867	5.96104	6.18606
CotAD_68182	4.61874	6.0077	6.30846
CotAD_05454	4.62197	6.34553	7.07841
CotAD_09641	4.62419	3.33054	7.49948
CotAD_72901	4.62448	2.71861	2.14751
CotAD_05513	4.62828	3.87702	3.00676
CotAD_08549	4.6284	5.64083	6.18635
CotAD_42474	4.63624	5.7995	6.95923
CotAD_16597	4.63819	3.62947	2.60938
CotAD_16600	4.64276	3.98058	1.31413
CotAD_56463	4.64384	3.45895	1.26932
CotAD_37763	4.66089	7.00539	7.4104
CotAD_58474	4.66985	1.75715	2.36266
CotAD_10465	4.67579	3.25297	2.88565
CotAD_01047	4.67594	3.60628	2.38778
CotAD_69600	4.67718	3.54547	2.94264
CotAD_13547	4.67762	5.42165	7.15458
CotAD_18855	4.6785	8.32323	6.77332
CotAD_52149	4.68287	3.84407	3.37326
CotAD_12959	4.68322	5.94662	6.2872
CotAD_68144	4.68333	3.95963	3.44325
CotAD_03199	4.68696	6.09847	6.41566
CotAD_17972	4.69523	5.33126	3.6293
CotAD_13194	4.69962	4.11814	3.33182
CotAD_47911	4.70388	3.17783	3.47786
CotAD_21730	4.70768	2.84185	7.05306
CotAD_67205	4.71304	3.38248	3.77133
CotAD_12386	4.71382	2.37818	2.03933
CotAD_67221	4.71898	6.06525	11.1182
CotAD_10812	4.72084	7.23374	6.35895
CotAD_11107	4.72891	6.05748	7.46208
CotAD_03361	4.73039	9.28831	6.49065
CotAD_40773	4.73408	5.69315	7.02969
CotAD_22018	4.73836	5.51904	6.03862
CotAD_63305	4.73854	6.22125	6.97637
CotAD_34207	4.7387	4.07546	6.40714
CotAD_20600	4.74246	3.87998	7.78677
CotAD_42979	4.74319	5.7335	7.20622
CotAD_40215	4.74644	6.6236	6.76306
CotAD_51270	4.74697	7.14909	6.42306
CotAD_27017	4.74704	3.63289	3.26759
CotAD_57702	4.74763	2.75704	1.70963
CotAD_54102	4.75714	3.06167	2.91818
CotAD_59215	4.76057	4.04604	6.2667
CotAD_04116	4.76647	5.7208	6.71871
CotAD_01176	4.76698	3.24358	7.31632
CotAD_04203	4.76912	7.20363	7.59989
CotAD_09526	4.7764	9.59877	8.66569
CotAD_18447	4.77754	4.16953	6.30608
CotAD_17938	4.77879	6.26593	6.44147
CotAD_25071	4.77931	7.04339	8.02012
CotAD_70485	4.78385	6.27828	7.76164
CotAD_60875	4.78478	5.41937	6.77874
CotAD_13666	4.78606	8.73042	8.3314
CotAD_27049	4.78994	5.95518	7.76986
CotAD_75234	4.79316	8.45612	6.78438
CotAD_47650	4.79491	5.88029	6.43398
CotAD_57578	4.79694	5.83098	6.84374
CotAD_64355	4.80479	2.51462	2.1556
CotAD_38895	4.80557	2.80862	3.41959
CotAD_14807	4.80827	3.70303	2.83412
CotAD_48005	4.81416	3.25232	2.96371
CotAD_08709	4.81473	5.83535	6.34493
CotAD_59546	4.81578	5.9612	6.6369
CotAD_59067	4.81614	5.72864	6.58351
CotAD_49016	4.81914	5.86932	1.45644
CotAD_39728	4.82043	5.90261	7.6263
CotAD_68362	4.82202	5.82902	6.50133
CotAD_05828	4.82878	3.03782	2.94446
CotAD_21987	4.82955	5.42462	6.28487
CotAD_52334	4.83916	2.67579	3.24794
CotAD_74692	4.83955	3.78187	2.70478
CotAD_26484	4.84131	3.40099	2.67133
CotAD_01351	4.84185	3.84398	6.5893
CotAD_67410	4.84438	6.35318	7.1477
CotAD_27321	4.85249	3.04372	3.01998
CotAD_65709	4.8567	4.08796	3.44136
CotAD_61726	4.85837	6.56969	8.7459
CotAD_00503	4.86015	3.34049	3.23461
CotAD_03231	4.86276	6.61785	7.70277
CotAD_29855	4.86407	5.67522	8.01789
CotAD_42821	4.86671	1.65182	0.886449
CotAD_22436	4.86928	2.03784	2.42639
CotAD_52153	4.87014	6.17827	8.01905
CotAD_31608	4.87454	3.51314	3.37299
CotAD_31151	4.87753	6.39235	6.63242
CotAD_23393	4.88668	3.04702	1.73838
CotAD_10506	4.88687	6.03154	6.38655
CotAD_29813	4.88753	5.55724	6.29989
CotAD_21240	4.88818	3.12716	3.10025
CotAD_56394	4.88912	3.14689	2.58752
CotAD_22183	4.8908	6.64097	7.16379
CotAD_31703	4.89382	3.73583	3.05983
CotAD_51900	4.89535	0.932666	2.08839
CotAD_19464	4.89797	6.29111	6.25868
CotAD_09788	4.89867	6.02913	6.18984
CotAD_13423	4.89913	4.0729	6.4279
CotAD_29799	4.90042	3.97155	3.35846
CotAD_48870	4.90148	2.6524	3.48659
CotAD_60292	4.90151	3.69803	3.61744
CotAD_43624	4.90201	6.22391	6.36355
CotAD_43773	4.90284	6.27275	6.69934
CotAD_40686	4.90366	3.98483	2.88817
CotAD_38662	4.90564	7.16608	7.34698
CotAD_45427	4.91085	6.26265	8.64864
CotAD_72346	4.91324	3.71696	2.41315
CotAD_44650	4.91371	4.24229	2.13995
CotAD_36893	4.91392	6.75683	6.66115
CotAD_15617	4.91971	7.03208	6.77844
CotAD_40673	4.92634	2.916	2.83257
CotAD_71271	4.92668	6.44344	6.09258
CotAD_73772	4.92779	2.76773	2.01819
CotAD_55882	4.93089	5.98876	6.27317
CotAD_70609	4.93124	4.28655	6.75966
CotAD_16559	4.94116	6.33402	7.07479
CotAD_13980	4.94402	3.26699	1.25527
CotAD_24230	4.94444	3.96689	3.85003
CotAD_41244	4.95453	3.9915	3.13699
CotAD_29109	4.95521	3.33584	3.31497
CotAD_29512	4.95736	5.70708	6.42318
CotAD_21419	4.95914	4.23428	3.44357
CotAD_51387	4.96087	4.37816	3.48354
CotAD_20779	4.96424	3.96841	3.37477
CotAD_67383	4.97028	6.97546	9.07911
CotAD_28329	4.97237	2.44428	2.17354
CotAD_01597	4.97571	3.98633	3.01057
CotAD_12020	4.98013	5.7925	8.49171
CotAD_66058	4.98094	3.241	2.21089
CotAD_48521	4.98096	3.72062	2.9595
CotAD_46520	4.98217	3.92311	2.64595
CotAD_69981	4.98334	6.32884	6.41823
CotAD_35464	4.98602	4.09394	0.838261
CotAD_43630	4.98618	3.4094	1.77764
CotAD_03040	4.98776	5.99277	6.71628
CotAD_43397	4.98932	7.3892	6.28396
CotAD_41758	4.99062	6.26819	6.33638
CotAD_35386	4.9935	3.59024	2.36278
CotAD_61289	4.99682	3.92402	3.29039
CotAD_56488	4.99755	4.18935	3.2619
CotAD_48142	4.99773	3.33948	2.86796
CotAD_25005	4.99882	4.2329	3.2145
CotAD_06641	5.0005	4.00297	3.20802
CotAD_28807	5.00078	4.2175	3.53914
CotAD_21054	5.00128	2.35338	0.376337
CotAD_45008	5.00641	4.26914	2.77104
CotAD_28145	5.0092	4.13938	6.27425
CotAD_12745	5.01322	3.40299	2.83633
CotAD_62942	5.01703	3.86461	2.70803
CotAD_36398	5.01814	6.6761	6.47899
CotAD_36519	5.02022	5.89954	6.47567
CotAD_03852	5.0203	3.65227	3.05115
CotAD_18507	5.02346	4.07162	2.80182
CotAD_42650	5.02465	4.302	2.76061
CotAD_05456	5.02768	6.68448	6.47258
CotAD_21392	5.02968	3.14458	3.75277
CotAD_31765	5.03194	6.54886	6.61932
CotAD_72090	5.03645	4.47123	2.21247
CotAD_06809	5.03675	3.65343	3.47742
CotAD_28916	5.03684	3.7807	3.59469
CotAD_03161	5.03866	3.07264	2.55495
CotAD_52791	5.0467	6.11612	3.53275
CotAD_63592	5.05001	4.16675	3.1999
CotAD_26686	5.05064	5.70337	6.92439
CotAD_40672	5.05105	4.31259	3.44251
CotAD_00498	5.05134	1.73267	3.2262
CotAD_66576	5.05418	3.73164	1.86288
CotAD_49924	5.05718	6.27357	3.55538
CotAD_19792	5.05927	6.12523	7.02047
CotAD_42405	5.05949	2.46407	0.591312
CotAD_46380	5.0607	4.03302	3.12749
CotAD_21545	5.06118	3.81899	2.76994
CotAD_34165	5.0667	6.59269	7.17909
CotAD_15869	5.06776	6.71666	6.44953
CotAD_58425	5.07314	6.12297	6.50406
CotAD_32360	5.0749	2.26732	2.89218
CotAD_52482	5.0761	4.44739	3.70188
CotAD_05887	5.07945	6.73639	6.7762
CotAD_10399	5.08016	5.72356	7.03028
CotAD_32451	5.08529	4.2112	2.43786
CotAD_61352	5.08676	3.74328	3.65158
CotAD_06853	5.08739	6.5306	7.09347
CotAD_31581	5.09339	5.82596	6.68597
CotAD_70689	5.09392	3.33257	3.05642
CotAD_34774	5.09559	6.27584	6.92935
CotAD_19866	5.10647	6.70959	8.05829
CotAD_25941	5.10768	4.05176	3.79468
CotAD_28181	5.10823	4.38116	3.03048
CotAD_72839	5.10915	4.15679	2.91166
CotAD_31554	5.11121	3.67321	2.95554
CotAD_24152	5.11468	6.26215	7.12974
CotAD_16179	5.11805	6.19943	6.56231
CotAD_55982	5.11926	6.95781	7.54876
CotAD_56908	5.12122	6.12802	7.42703
CotAD_60083	5.12816	2.92385	0.509301
CotAD_59475	5.12894	4.1438	3.70225
CotAD_65255	5.13243	4.48411	3.55164
CotAD_48586	5.13363	4.20608	1.89163
CotAD_10945	5.13503	4.32302	3.86498
CotAD_62611	5.13791	3.5132	3.87695
CotAD_36530	5.13828	3.36346	6.67873
CotAD_50547	5.14437	4.55518	4.0099
CotAD_54736	5.14722	4.53493	3.46377
CotAD_04162	5.15363	6.4214	7.14244
CotAD_20998	5.15678	2.6626	1.43923
CotAD_42007	5.15941	4.23006	6.72534
CotAD_27106	5.16682	1.58628	2.4787
CotAD_21934	5.16712	5.82916	3.68656
CotAD_42976	5.16738	3.70481	3.25183
CotAD_03932	5.1696	5.81055	6.86736
CotAD_10415	5.17124	3.43322	2.48087
CotAD_41536	5.17438	3.11792	2.82713
CotAD_12197	5.17832	1.6526	7.10254
CotAD_64080	5.18254	2.5292	6.8182
CotAD_45184	5.18667	4.50135	3.85623
CotAD_63950	5.18713	5.99514	7.69722
CotAD_05380	5.19276	3.69504	3.6417
CotAD_71434	5.20164	2.13862	0.584137
CotAD_12390	5.20195	3.10111	3.97218
CotAD_00106	5.20813	4.27618	2.73321
CotAD_63152	5.20887	4.56772	3.34481
CotAD_13395	5.20915	4.52219	3.40686
CotAD_58980	5.21847	3.61669	3.96358
CotAD_74297	5.21891	4.08375	3.62292
CotAD_67005	5.21999	3.03992	3.6452
CotAD_25144	5.22253	7.0093	7.72826
CotAD_22209	5.22748	0.917157	2.3877
CotAD_74610	5.23096	5.91231	3.55242
CotAD_31161	5.23299	3.56457	3.98563
CotAD_16920	5.2339	3.59965	2.59133
CotAD_63117	5.23451	5.80125	4.06309
CotAD_51750	5.23657	3.48545	3.46739
CotAD_09329	5.24074	3.94084	3.23795
CotAD_20322	5.2432	3.84939	1.94091
CotAD_02612	5.24378	6.41507	6.68007
CotAD_34724	5.24642	4.32968	4.06276
CotAD_56209	5.24833	8.26738	7.21161
CotAD_37997	5.24847	4.29832	8.50675
CotAD_58335	5.24859	3.7014	2.81954
CotAD_25329	5.24929	3.86273	3.24711
CotAD_31738	5.25472	3.55979	4.01274
CotAD_72535	5.25622	4.20791	2.82013
CotAD_41078	5.25838	4.16624	6.43687
CotAD_03741	5.25942	4.09469	6.99964
CotAD_04234	5.2616	4.52737	3.48415
CotAD_40692	5.2696	5.9431	6.78679
CotAD_42837	5.27305	-1.93524	7.06246
CotAD_19869	5.27477	4.10714	2.90638
CotAD_44503	5.27807	6.24065	7.82872
CotAD_02653	5.27812	2.63612	3.4581
CotAD_07057	5.279	4.57914	3.93669
CotAD_72054	5.28195	3.91852	4.10026
CotAD_13452	5.2821	3.97994	3.78043
CotAD_44188	5.28396	6.68133	4.18113
CotAD_53196	5.28933	4.26785	3.93376
CotAD_54195	5.29091	3.62406	4.11211
CotAD_09183	5.29283	4.14949	7.20157
CotAD_65396	5.29319	4.60412	6.94883
CotAD_25874	5.29858	4.31825	2.79024
CotAD_58038	5.30384	9.63679	7.92377
CotAD_15559	5.30856	4.36502	4.27018
CotAD_16572	5.31013	6.51773	7.24244
CotAD_18404	5.31267	1.76285	3.9539
CotAD_13838	5.31495	4.54409	4.04971
CotAD_39697	5.31613	10.6376	10.5031
CotAD_02667	5.32104	7.29752	6.83065
CotAD_16191	5.32137	4.36804	4.41928
CotAD_02110	5.32183	9.02933	7.01285
CotAD_20219	5.32341	5.90462	6.76245
CotAD_08548	5.32603	6.04104	3.69931
CotAD_33252	5.32685	3.47533	1.02222
CotAD_61479	5.3269	4.25339	3.7191
CotAD_05108	5.32767	7.68466	6.71958
CotAD_35413	5.33239	3.4516	4.23087
CotAD_00129	5.33468	6.0513	7.0176
CotAD_34205	5.33808	4.32349	2.56481
CotAD_68030	5.3518	6.53282	7.85284
CotAD_05507	5.35465	4.27782	2.76507
CotAD_30199	5.35557	6.17238	6.59221
CotAD_38216	5.35637	6.05047	7.17294
CotAD_18356	5.36024	3.28028	3.6774
CotAD_41791	5.36396	4.77505	4.38358
CotAD_41019	5.36436	4.40558	3.61911
CotAD_17975	5.36676	6.41233	6.62212
CotAD_32231	5.36695	3.86885	2.68918
CotAD_66016	5.36708	3.52191	4.34493
CotAD_10536	5.37142	-1.32184	1.5492
CotAD_75401	5.37356	4.53985	3.07357
CotAD_68077	5.37362	2.22573	2.09035
CotAD_08799	5.37514	3.82753	6.80233
CotAD_31454	5.38108	4.17265	2.93888
CotAD_40223	5.38455	4.30622	4.21178
CotAD_33665	5.38465	6.39469	7.15703
CotAD_55482	5.38742	3.81463	3.57552
CotAD_06872	5.3877	4.45934	3.84152
CotAD_25090	5.38833	2.78402	2.06583
CotAD_24272	5.39045	6.36263	6.9725
CotAD_61467	5.39179	6.10185	7.56782
CotAD_17423	5.3924	2.71196	1.9727
CotAD_67407	5.39697	4.54373	2.83747
CotAD_48189	5.39768	3.55094	3.98593
CotAD_40604	5.39866	3.59466	3.43682
CotAD_07467	5.40857	1.25022	2.41507
CotAD_32372	5.41259	4.10247	2.51512
CotAD_56816	5.41338	7.82024	7.03033
CotAD_65686	5.41352	3.27569	2.684
CotAD_33378	5.42517	4.82956	4.31495
CotAD_03865	5.42811	4.3068	6.96236
CotAD_42362	5.42934	1.88956	3.59705
CotAD_30455	5.43627	4.70737	4.24517
CotAD_34480	5.44006	6.01426	6.8708
CotAD_20154	5.44031	6.05195	6.89505
CotAD_00077	5.44501	3.90849	2.78419
CotAD_09117	5.44511	7.76569	6.89468
CotAD_13947	5.44651	4.41259	4.27534
CotAD_13078	5.45893	1.64339	3.41918
CotAD_66923	5.46498	4.05793	3.47837
CotAD_70773	5.46606	4.77797	3.89774
CotAD_14571	5.47004	3.98599	3.56426
CotAD_28194	5.47169	3.65075	1.65726
CotAD_22249	5.4724	7.60142	8.2371
CotAD_18539	5.47252	4.10311	3.01765
CotAD_70945	5.47357	6.13512	7.21175
CotAD_41130	5.48177	4.73166	3.9984
CotAD_39017	5.48556	4.53579	3.99007
CotAD_07473	5.48656	4.73479	3.96873
CotAD_68147	5.48865	6.56631	6.89261
CotAD_59062	5.48943	6.82791	7.37806
CotAD_50238	5.49308	7.17392	8.47852
CotAD_54185	5.49457	3.98761	2.97056
CotAD_06914	5.49489	4.24472	2.69696
CotAD_42036	5.49614	4.5855	7.07419
CotAD_06193	5.49654	0.356493	1.61113
CotAD_16802	5.50001	4.09649	2.18996
CotAD_74901	5.50138	6.39561	7.46712
CotAD_55827	5.50438	4.87409	3.95155
CotAD_68143	5.51244	6.99302	6.80325
CotAD_17543	5.5152	4.86069	3.66741
CotAD_10797	5.51541	6.67525	4.34069
CotAD_25811	5.51837	6.33241	6.68939
CotAD_17118	5.51986	4.53151	4.12313
CotAD_28224	5.5207	6.7206	7.37761
CotAD_50253	5.52616	7.0777	9.58
CotAD_68431	5.52658	4.33607	3.15139
CotAD_61662	5.52874	3.58925	4.34334
CotAD_46056	5.52957	4.23253	3.94944
CotAD_43378	5.53957	4.04454	4.26273
CotAD_06770	5.54087	6.23238	8.01773
CotAD_02131	5.54618	3.62666	3.81773
CotAD_20875	5.55058	4.63326	4.15586
CotAD_19189	5.55675	4.90321	3.76808
CotAD_66524	5.55821	6.15727	7.25115
CotAD_26526	5.56226	4.82418	4.27155
CotAD_22244	5.56361	6.48718	8.88899
CotAD_44746	5.56451	4.15582	3.96007
CotAD_68231	5.56939	4.73335	4.25473
CotAD_05447	5.57115	3.57781	4.29258
CotAD_26988	5.57551	4.57353	4.53583
CotAD_47669	5.57786	6.70187	7.44906
CotAD_13481	5.58144	4.21071	3.13466
CotAD_67288	5.58445	6.71746	8.20988
CotAD_44875	5.58635	4.67611	4.67606
CotAD_11368	5.58926	7.37101	7.66676
CotAD_55484	5.58969	3.77241	3.85579
CotAD_38808	5.59233	4.02173	3.40441
CotAD_20897	5.59583	4.5612	4.12274
CotAD_50540	5.59595	4.88958	6.9966
CotAD_10809	5.5985	4.65212	4.0486
CotAD_29600	5.60137	4.34738	4.50323
CotAD_08440	5.60154	3.29678	4.16488
CotAD_47465	5.60181	4.67839	3.74734
CotAD_19974	5.61036	4.43225	3.50822
CotAD_60442	5.61212	6.19008	4.19511
CotAD_09562	5.61297	4.61921	1.72073
CotAD_03922	5.61492	7.81607	8.92202
CotAD_52119	5.62104	4.95579	4.43703
CotAD_16503	5.62381	4.53599	1.89991
CotAD_58800	5.63051	7.48018	7.76852
CotAD_54377	5.63336	4.30145	3.47348
CotAD_04001	5.63826	8.55881	8.06462
CotAD_38246	5.64824	6.66812	8.40286
CotAD_23921	5.65195	3.36243	0.317286
CotAD_28200	5.65221	5.00235	3.42043
CotAD_66336	5.65254	4.80898	2.41948
CotAD_34293	5.65602	3.50892	3.75489
CotAD_01527	5.65784	4.15311	3.83723
CotAD_16171	5.65872	2.55117	3.16389
CotAD_38094	5.65909	2.44852	4.09746
CotAD_66714	5.65982	4.91975	4.2945
CotAD_30509	5.66064	3.19983	2.66564
CotAD_69367	5.66705	3.59563	4.25327
CotAD_05313	5.66793	7.22327	9.96645
CotAD_02071	5.66979	4.48111	3.47646
CotAD_31981	5.66988	1.47945	8.08402
CotAD_69847	5.67026	-0.190276	3.32829
CotAD_18892	5.67044	3.80834	1.53281
CotAD_46346	5.67145	3.69855	4.05324
CotAD_32615	5.67323	3.36718	3.42959
CotAD_08507	5.67339	3.74286	2.38729
CotAD_43332	5.67364	6.99248	7.07428
CotAD_14219	5.67605	4.16546	2.61248
CotAD_61390	5.67972	4.34498	3.99498
CotAD_19201	5.68287	6.27418	8.33644
CotAD_59805	5.68449	4.12689	3.25783
CotAD_03438	5.68826	4.93633	4.09041
CotAD_10988	5.68855	4.79357	3.19225
CotAD_35476	5.69005	4.76852	4.39562
CotAD_16736	5.69066	5.111	4.2262
CotAD_37005	5.6951	2.78797	4.11771
CotAD_19137	5.6966	4.69209	4.66308
CotAD_38106	5.69845	4.91176	7.04209
CotAD_08055	5.69965	4.48006	4.21174
CotAD_65019	5.70346	4.73028	4.28493
CotAD_28505	5.704	4.20228	4.21242
CotAD_43409	5.70655	4.9606	3.67738
CotAD_22607	5.70702	6.77252	7.48454
CotAD_35025	5.7072	8.01156	7.6269
CotAD_58066	5.70817	4.16302	3.46739
CotAD_57625	5.71317	6.89136	7.20509
CotAD_30178	5.71494	3.66883	4.17014
CotAD_35634	5.71802	4.52703	2.56604
CotAD_25870	5.71953	6.67478	8.31943
CotAD_67676	5.72007	4.92469	4.6972
CotAD_03925	5.72069	4.30745	4.07612
CotAD_59374	5.72083	2.68901	2.88302
CotAD_32056	5.72203	4.56965	4.28723
CotAD_27688	5.7237	4.59335	2.56483
CotAD_13602	5.72887	3.79932	3.33633
CotAD_17449	5.729	7.79214	8.23769
CotAD_67052	5.72987	3.66994	6.99186
CotAD_06810	5.7311	4.68532	4.41685
CotAD_40354	5.73306	4.90148	7.14747
CotAD_62118	5.7336	7.09956	6.92951
CotAD_52679	5.73417	0.138655	1.51544
CotAD_08771	5.74236	4.52071	3.48847
CotAD_70812	5.74259	4.30107	4.05304
CotAD_67452	5.74563	4.61036	8.95478
CotAD_06162	5.74765	5.21428	4.69081
CotAD_53455	5.7497	9.07068	9.64652
CotAD_31318	5.75248	2.38246	4.37884
CotAD_36747	5.75315	4.82632	4.30099
CotAD_21414	5.75394	8.4533	9.1497
CotAD_66679	5.75757	6.6229	8.87048
CotAD_09458	5.76399	0.529563	1.54914
CotAD_67104	5.76534	5.21236	6.93124
CotAD_24186	5.76872	3.78621	3.54134
CotAD_13601	5.77141	6.5134	2.79769
CotAD_71764	5.77167	7.44838	8.19963
CotAD_02212	5.77386	3.31715	4.32862
CotAD_05166	5.77966	7.73022	7.56691
CotAD_64164	5.78137	5.15142	4.72417
CotAD_25039	5.7867	8.79028	8.30335
CotAD_34547	5.7885	5.00564	3.0333
CotAD_18166	5.78978	7.25505	7.07567
CotAD_56115	5.79301	5.19687	3.97772
CotAD_23918	5.79459	4.7252	2.4432
CotAD_47594	5.79538	2.89202	4.17166
CotAD_30141	5.79673	7.26361	8.27482
CotAD_15906	5.80451	5.17408	4.20245
CotAD_31051	5.80779	7.34937	7.5025
CotAD_54431	5.8109	6.72797	7.5695
CotAD_25658	5.81142	7.28042	7.07607
CotAD_67297	5.81525	4.23386	2.1953
CotAD_44421	5.81667	3.91955	3.27251
CotAD_47051	5.83213	7.61345	8.33341
CotAD_41190	5.83398	3.58957	3.72219
CotAD_04187	5.83446	4.61117	4.14428
CotAD_02812	5.84321	4.76795	4.12714
CotAD_57118	5.84645	3.60771	4.73588
CotAD_21522	5.8475	3.92319	4.83735
CotAD_03507	5.84814	2.71406	2.44105
CotAD_18324	5.84815	4.54929	3.17974
CotAD_12111	5.84905	4.95954	3.75134
CotAD_37664	5.85101	4.91485	4.38834
CotAD_18931	5.85172	4.78701	3.63188
CotAD_02224	5.85451	5.1702	4.26661
CotAD_56025	5.85535	5.02111	4.61471
CotAD_39899	5.85737	6.58394	3.69933
CotAD_32861	5.85931	4.73406	4.57957
CotAD_03834	5.85993	6.81526	7.4686
CotAD_28256	5.86098	6.60768	7.7221
CotAD_65785	5.86507	4.46425	2.53874
CotAD_28633	5.86524	4.80209	3.74243
CotAD_69506	5.8691	4.15882	3.68719
CotAD_59001	5.87123	5.21481	4.31082
CotAD_16337	5.87137	4.82199	4.92289
CotAD_01621	5.87436	5.12526	4.1718
CotAD_22175	5.88191	4.63817	4.65647
CotAD_42801	5.88445	7.43595	7.81565
CotAD_45169	5.88497	4.71161	2.79827
CotAD_52077	5.88886	4.81185	4.92006
CotAD_27706	5.88958	7.01827	7.97352
CotAD_49788	5.8899	5.10544	3.68579
CotAD_32083	5.8953	3.73879	7.12155
CotAD_25931	5.89681	4.94255	3.75098
CotAD_19592	5.89707	5.04932	4.73248
CotAD_17511	5.89959	4.59126	4.69741
CotAD_73749	5.90188	5.18146	4.12281
CotAD_58402	5.90537	4.36806	4.56887
CotAD_05602	5.9058	6.48808	7.07615
CotAD_45905	5.90994	4.32113	4.03783
CotAD_46044	5.91114	6.66914	8.66303
CotAD_12863	5.91174	7.36563	7.82632
CotAD_38738	5.91275	4.89582	3.42334
CotAD_18092	5.91278	5.12559	4.83998
CotAD_07396	5.91321	4.85639	7.25882
CotAD_02541	5.91675	4.61136	3.72916
CotAD_06662	5.91881	7.97467	7.37597
CotAD_25016	5.92258	4.29087	3.45142
CotAD_64216	5.92474	4.63188	4.07017
CotAD_54440	5.932	6.95309	8.1054
CotAD_04626	5.93601	6.89439	11.7993
CotAD_49915	5.93663	6.7421	10.1057
CotAD_49684	5.93857	5.08817	3.76166
CotAD_67556	5.93883	7.61091	7.63641
CotAD_63576	5.93936	5.12503	4.25667
CotAD_61850	5.94485	5.03292	7.72455
CotAD_31436	5.94972	8.34132	7.95868
CotAD_28934	5.95457	5.20414	4.71297
CotAD_64686	5.95821	7.68828	8.079
CotAD_11062	5.95914	8.04179	3.71737
CotAD_55735	5.96109	2.23674	3.57765
CotAD_22548	5.96302	5.00009	4.81349
CotAD_14636	5.96309	5.31864	4.86272
CotAD_06729	5.96397	6.58804	7.42527
CotAD_25043	5.96594	4.81825	3.62913
CotAD_60898	5.96798	4.72296	3.54853
CotAD_22413	5.96814	4.82934	4.24295
CotAD_41242	5.96907	4.9698	4.1295
CotAD_52257	5.97112	4.96506	7.47203
CotAD_13030	5.97371	5.06868	4.55863
CotAD_30610	5.97396	7.11315	4.06826
CotAD_45501	5.9762	3.19989	4.32868
CotAD_12851	5.97832	7.03673	4.47106
CotAD_21971	5.98324	6.64947	7.31933
CotAD_03423	5.9844	4.95048	4.49331
CotAD_23911	5.98463	3.44569	4.47512
CotAD_63996	5.98951	3.37132	2.99109
CotAD_27969	5.99073	5.13233	4.4715
CotAD_13340	5.99188	3.54878	1.57072
CotAD_60835	5.99278	6.78766	8.56339
CotAD_52361	5.99461	4.66143	4.38561
CotAD_44676	5.99553	7.26889	7.90235
CotAD_55465	5.99606	6.84409	7.40379
CotAD_17164	5.99648	4.79067	4.2235
CotAD_20036	5.99657	4.72788	1.92227
CotAD_68153	5.99674	4.94802	4.01883
CotAD_71751	5.99708	2.9904	4.14658
CotAD_48776	6.00207	6.67726	4.65685
CotAD_44547	6.00515	6.55397	7.33249
CotAD_05324	6.00517	7.51312	8.05597
CotAD_10971	6.0053	5.30395	4.22295
CotAD_43769	6.00777	7.48419	3.6798
CotAD_48456	6.01603	4.88798	7.44544
CotAD_09678	6.01988	2.50756	3.07019
CotAD_69875	6.02345	4.61297	1.20527
CotAD_72808	6.02599	6.92874	8.12527
CotAD_40644	6.03579	8.10326	3.90563
CotAD_26976	6.03604	5.21258	4.7796
CotAD_55656	6.04118	8.95456	9.25988
CotAD_10537	6.04211	4.4745	4.6539
CotAD_58863	6.04233	3.68051	4.65044
CotAD_01004	6.04508	5.11867	4.78604
CotAD_72745	6.04835	5.2684	3.58118
CotAD_07598	6.05101	3.87669	4.21317
CotAD_07417	6.05195	5.10729	4.32374
CotAD_03613	6.05302	2.38642	2.43967
CotAD_52693	6.05379	7.51165	7.81706
CotAD_02320	6.05553	4.9619	4.79622
CotAD_32502	6.05863	4.902	4.06407
CotAD_41292	6.06178	5.16482	4.92413
CotAD_42403	6.06359	4.50574	3.67637
CotAD_19069	6.06603	4.68724	3.817
CotAD_21914	6.07133	4.66366	3.42999
CotAD_04019	6.07217	6.97052	7.49692
CotAD_31980	6.07448	1.92344	8.33532
CotAD_26980	6.08458	4.03069	4.66184
CotAD_20035	6.08462	6.85311	3.321
CotAD_58237	6.08586	4.05894	2.28017
CotAD_13523	6.08658	4.03433	4.00553
CotAD_36615	6.08971	5.40997	3.85549
CotAD_18946	6.09371	4.68715	3.51012
CotAD_66914	6.09399	5.03952	5.14582
CotAD_28772	6.10714	4.07799	2.21117
CotAD_30860	6.1072	5.24803	4.27575
CotAD_04212	6.10885	3.42365	3.2403
CotAD_36170	6.1115	5.07666	4.71333
CotAD_06198	6.11204	4.82648	4.85577
CotAD_59316	6.1154	5.05517	3.066
CotAD_32862	6.12284	5.21132	4.4527
CotAD_27567	6.12621	3.72484	4.98409
CotAD_52512	6.1267	3.7348	4.12886
CotAD_11099	6.13087	5.53448	4.64367
CotAD_08794	6.13177	5.30934	7.92117
CotAD_09047	6.1318	7.19696	7.45125
CotAD_41630	6.14504	5.32001	4.71619
CotAD_31327	6.14666	4.41174	5.13223
CotAD_25305	6.1482	5.33527	4.41572
CotAD_03563	6.15185	5.43251	8.09705
CotAD_24145	6.16268	3.96567	4.8093
CotAD_27644	6.16407	7.05592	7.57202
CotAD_52121	6.1683	6.9309	4.22038
CotAD_06401	6.1743	1.08258	4.32304
CotAD_17157	6.1801	4.86041	7.55951
CotAD_61960	6.18049	4.12772	4.82425
CotAD_67039	6.18091	4.78277	4.81583
CotAD_11793	6.18117	5.07135	3.93661
CotAD_26287	6.18243	4.72628	3.3117
CotAD_06200	6.18658	4.9636	4.68531
CotAD_11826	6.1912	5.22379	4.69605
CotAD_28973	6.19405	4.92553	5.00303
CotAD_61633	6.19444	3.68807	1.90877
CotAD_37228	6.19764	8.60591	8.41092
CotAD_01252	6.19923	4.68539	4.674
CotAD_49055	6.19945	6.86394	3.88886
CotAD_41537	6.20206	4.24142	3.52907
CotAD_41168	6.20776	4.45068	7.93154
CotAD_28386	6.21075	5.32717	4.45524
CotAD_30885	6.21428	7.25769	4.75048
CotAD_65299	6.22491	8.60669	8.13968
CotAD_61659	6.22702	5.3628	4.59084
CotAD_01434	6.23103	2.4651	2.71699
CotAD_60103	6.23568	5.27328	4.40158
CotAD_19595	6.24188	4.017	4.10674
CotAD_09309	6.24442	5.29817	3.96753
CotAD_22725	6.24608	4.9246	5.09866
CotAD_28523	6.24903	4.69596	4.63099
CotAD_18944	6.24952	6.95278	4.40196
CotAD_47301	6.25003	7.32805	3.05308
CotAD_22746	6.2508	4.5842	4.81084
CotAD_02877	6.25726	7.18439	7.81638
CotAD_45266	6.25816	4.619	4.67093
CotAD_72005	6.26879	8.33241	7.65436
CotAD_26755	6.27029	7.07485	8.42533
CotAD_67298	6.27149	5.4604	4.11836
CotAD_35064	6.27358	5.23058	4.40329
CotAD_33024	6.27474	5.00424	5.01764
CotAD_74646	6.27505	4.84355	4.75287
CotAD_35678	6.27666	8.39596	7.98652
CotAD_19632	6.28066	4.15879	4.17173
CotAD_45088	6.28778	4.75775	5.27146
CotAD_18927	6.28917	7.66897	7.80578
CotAD_26772	6.29411	5.64205	3.43481
CotAD_18359	6.29487	5.12136	2.54964
CotAD_36539	6.29948	5.74607	4.86872
CotAD_71946	6.29996	5.33791	5.11142
CotAD_16416	6.30209	5.30253	5.13722
CotAD_30760	6.30333	5.56048	4.6995
CotAD_38978	6.30536	5.56518	9.91572
CotAD_03710	6.30744	4.41396	4.41015
CotAD_12033	6.31283	5.70589	5.19748
CotAD_53678	6.315	5.21694	5.18194
CotAD_19176	6.32296	8.10095	7.79106
CotAD_18336	6.32662	4.58799	4.99122
CotAD_05557	6.33069	3.72124	4.56936
CotAD_19624	6.33104	5.5299	5.26156
CotAD_53233	6.33209	8.66	7.63082
CotAD_44593	6.33269	5.52728	5.20558
CotAD_68790	6.33403	5.70241	4.21727
CotAD_14572	6.33475	4.99223	4.38081
CotAD_24031	6.3355	3.91597	4.64426
CotAD_02024	6.33643	5.24803	4.03796
CotAD_08460	6.33717	5.03791	5.14263
CotAD_46540	6.33918	3.11063	3.94793
CotAD_62910	6.34286	5.39851	4.08426
CotAD_31796	6.34579	5.66627	5.02013
CotAD_43363	6.34651	4.32178	3.80726
CotAD_30211	6.34695	5.58844	4.39115
CotAD_00317	6.35354	5.31559	4.85076
CotAD_06221	6.35467	8.38443	8.08111
CotAD_07579	6.35547	5.53926	4.52037
CotAD_11466	6.35894	5.79064	5.11992
CotAD_67004	6.36222	7.57732	8.06765
CotAD_18083	6.36329	5.35294	4.64799
CotAD_02894	6.36686	7.25193	8.34139
CotAD_14570	6.36746	4.9514	3.94978
CotAD_59955	6.36837	3.55893	3.94224
CotAD_33058	6.37054	7.01182	7.88433
CotAD_04533	6.37217	8.12827	8.43704
CotAD_08439	6.37478	5.22335	5.10713
CotAD_36635	6.37722	5.52099	4.77071
CotAD_03275	6.38022	5.42802	4.27065
CotAD_14568	6.38276	5.21332	4.66453
CotAD_27555	6.38459	4.84057	3.95915
CotAD_26978	6.38648	2.82942	1.85929
CotAD_16669	6.39122	4.90846	4.62547
CotAD_03880	6.39381	8.17444	7.73411
CotAD_46685	6.39667	5.23941	4.82679
CotAD_17520	6.39709	5.11339	5.43039
CotAD_03551	6.40293	7.12913	7.61883
CotAD_75066	6.40648	5.24936	5.26526
CotAD_53610	6.40749	5.2281	4.42312
CotAD_53253	6.40961	5.21956	5.04838
CotAD_54968	6.41182	4.66772	5.28897
CotAD_28436	6.41263	5.8306	5.09199
CotAD_63073	6.41483	5.2479	4.76673
CotAD_30564	6.41494	5.4554	5.16843
CotAD_05843	6.41557	4.21173	2.77864
CotAD_19565	6.41577	5.34461	1.91792
CotAD_55364	6.41744	5.86998	4.89941
CotAD_13124	6.41831	9.14118	9.85403
CotAD_00028	6.41975	4.57482	3.99291
CotAD_34349	6.42143	7.67918	9.07675
CotAD_64598	6.42195	4.78274	4.21242
CotAD_22795	6.42674	5.51413	2.23389
CotAD_20731	6.42723	5.28006	3.50296
CotAD_19758	6.42832	7.5849	7.79595
CotAD_30940	6.43084	4.70761	2.95803
CotAD_40314	6.43098	2.99657	3.27829
CotAD_10164	6.44068	4.99977	3.99965
CotAD_32908	6.44121	4.10005	3.23666
CotAD_53564	6.44274	2.92281	3.52584
CotAD_39910	6.4481	7.64651	8.64448
CotAD_36018	6.4486	5.66995	4.96641
CotAD_39012	6.44908	5.05984	4.19513
CotAD_06636	6.44973	5.78873	5.49308
CotAD_21911	6.45104	8.96166	8.18278
CotAD_06222	6.45397	8.32183	8.0611
CotAD_52267	6.4544	5.58115	5.08306
CotAD_07386	6.45766	4.99511	4.57646
CotAD_62343	6.46075	5.45845	5.47329
CotAD_02723	6.4711	7.24397	8.30549
CotAD_08678	6.47447	5.03938	2.84104
CotAD_66057	6.47534	4.47296	4.81143
CotAD_66777	6.4785	5.70886	5.40308
CotAD_00023	6.47854	5.7239	4.58903
CotAD_10143	6.48142	4.50906	4.36236
CotAD_68343	6.48151	8.04002	8.1163
CotAD_19140	6.48265	8.43531	7.75797
CotAD_06132	6.48381	5.79302	7.81156
CotAD_03928	6.4852	5.74507	4.91317
CotAD_19040	6.48627	5.15551	2.86021
CotAD_31790	6.48715	5.4282	5.34079
CotAD_62768	6.48883	4.30223	5.20455
CotAD_59188	6.49353	4.87707	5.00447
CotAD_54750	6.49405	5.82792	5.30443
CotAD_73692	6.49816	5.39602	3.89383
CotAD_46508	6.49988	5.2321	3.03903
CotAD_38872	6.50021	5.67099	5.19679
CotAD_31054	6.50242	4.99118	4.20821
CotAD_21262	6.50424	4.73823	5.07336
CotAD_04102	6.50578	3.20739	3.49378
CotAD_44355	6.50946	7.32601	8.4755
CotAD_12083	6.51063	4.27146	4.14019
CotAD_57529	6.51085	5.55718	4.94432
CotAD_04628	6.51097	7.09875	10.0939
CotAD_13000	6.52128	5.60219	5.40123
CotAD_61298	6.52246	4.60793	4.89193
CotAD_73331	6.52488	5.83123	8.07663
CotAD_34576	6.52694	7.57732	12.2293
CotAD_74470	6.53147	7.71526	8.38742
CotAD_07002	6.53398	5.83373	5.10856
CotAD_20459	6.53686	5.00061	4.43792
CotAD_45661	6.54183	5.84003	4.44918
CotAD_34335	6.54192	5.7232	5.49454
CotAD_58317	6.54323	5.93649	4.38131
CotAD_36614	6.5451	5.83685	5.05394
CotAD_58127	6.55176	5.17388	4.32701
CotAD_26842	6.55522	9.06378	8.86588
CotAD_35489	6.55582	5.11741	5.28726
CotAD_50940	6.55605	5.2388	5.07337
CotAD_12794	6.5574	7.18051	4.79279
CotAD_01822	6.55925	3.89485	4.57989
CotAD_06890	6.55926	5.68783	8.1774
CotAD_02949	6.56178	5.99954	4.64404
CotAD_02628	6.57116	5.83738	4.93603
CotAD_54837	6.5722	5.99105	3.79893
CotAD_23631	6.57448	5.70387	5.43259
CotAD_52386	6.57709	4.5512	3.72509
CotAD_58331	6.57765	5.18503	4.46125
CotAD_44343	6.57818	3.68916	3.39687
CotAD_59884	6.5799	5.74737	4.97796
CotAD_06568	6.58404	5.52868	4.94629
CotAD_41889	6.58493	5.68138	5.04429
CotAD_50696	6.58626	5.25773	5.54195
CotAD_30124	6.59158	4.81216	4.76655
CotAD_25151	6.59177	5.43988	5.06178
CotAD_36848	6.59243	4.62218	4.68288
CotAD_34487	6.59446	5.54644	5.01504
CotAD_29537	6.5966	5.22027	4.91259
CotAD_56056	6.59748	5.52925	4.30081
CotAD_19108	6.60065	5.26504	5.31718
CotAD_71802	6.60366	8.03635	8.0504
CotAD_59619	6.60371	5.16638	2.1531
CotAD_76682	6.60379	2.38788	4.32934
CotAD_14620	6.60526	5.83006	4.35685
CotAD_60408	6.61081	6.01724	4.69787
CotAD_35625	6.61291	5.08618	4.64875
CotAD_16982	6.62163	4.11969	4.16459
CotAD_31509	6.6224	5.57938	5.11984
CotAD_44099	6.62256	5.4942	4.71611
CotAD_13626	6.62394	4.95749	2.57966
CotAD_47351	6.62631	5.62319	4.34925
CotAD_33045	6.62815	5.51441	5.15664
CotAD_08025	6.63632	3.12591	4.75555
CotAD_08590	6.6367	5.632	2.95755
CotAD_09565	6.63682	7.45999	8.41441
CotAD_07468	6.63894	3.82118	3.59607
CotAD_35164	6.63976	5.2781	5.27902
CotAD_08028	6.64004	6.06443	5.02263
CotAD_24173	6.64826	5.55576	3.49827
CotAD_41987	6.65048	5.96139	2.79949
CotAD_57335	6.65188	7.39518	7.94774
CotAD_35947	6.6552	5.86005	5.12977
CotAD_28057	6.65791	6.11442	4.2843
CotAD_56372	6.65873	4.09753	5.22208
CotAD_22023	6.65972	7.46962	8.98122
CotAD_21275	6.66213	4.51543	5.22595
CotAD_29531	6.66429	5.62566	5.13809
CotAD_51152	6.66726	5.44151	4.92988
CotAD_59002	6.67107	5.52605	5.12666
CotAD_76307	6.67211	5.37506	4.23509
CotAD_29769	6.67694	4.1873	4.35449
CotAD_15842	6.68039	4.53255	3.73659
CotAD_04225	6.68042	3.50878	4.27973
CotAD_68675	6.68061	7.36426	8.14455
CotAD_65391	6.68063	5.99846	5.44802
CotAD_04366	6.6817	5.08451	3.5209
CotAD_66425	6.68375	5.39663	5.33959
CotAD_70268	6.68379	5.31595	3.99761
CotAD_21304	6.69196	9.09623	9.03413
CotAD_22542	6.69414	7.51184	8.00338
CotAD_33789	6.69898	5.98697	5.44192
CotAD_67797	6.70078	5.91611	5.3578
CotAD_29184	6.70293	7.30025	3.13875
CotAD_05767	6.70779	5.27405	9.29358
CotAD_04073	6.70781	5.72829	5.00332
CotAD_66385	6.71252	8.05812	8.61592
CotAD_27108	6.71579	4.82706	5.41127
CotAD_71360	6.71809	7.7674	5.18368
CotAD_01484	6.72027	4.89639	4.66397
CotAD_21978	6.72339	5.02394	5.33111
CotAD_16231	6.72582	5.5006	4.50665
CotAD_01894	6.72695	5.97828	5.542
CotAD_39421	6.72724	5.46319	5.19394
CotAD_09671	6.72741	0.984801	1.9849
CotAD_05614	6.72807	7.37773	8.53023
CotAD_26268	6.7299	4.18277	3.4538
CotAD_10139	6.73184	4.44331	5.24983
CotAD_48041	6.74099	8.20385	5.69834
CotAD_54074	6.74192	5.11176	4.35061
CotAD_59723	6.75225	4.54173	9.3742
CotAD_65814	6.75372	7.47913	8.6155
CotAD_01991	6.75771	3.2582	5.28806
CotAD_36903	6.75817	7.45929	8.71217
CotAD_05274	6.76069	5.95545	5.53928
CotAD_45134	6.7612	5.90313	3.71057
CotAD_04622	6.76328	7.83904	4.9096
CotAD_12280	6.76488	3.18961	4.27682
CotAD_38099	6.77208	5.16906	4.74249
CotAD_28030	6.77574	7.99169	4.55947
CotAD_48867	6.77762	5.77182	4.8692
CotAD_73655	6.7809	5.40022	5.54402
CotAD_12047	6.78218	5.33023	4.95991
CotAD_02137	6.78281	4.73975	5.21891
CotAD_16299	6.79328	6.13005	5.04643
CotAD_22878	6.79415	3.42313	5.17211
CotAD_44338	6.80149	7.74117	8.18412
CotAD_38632	6.80254	5.17423	4.85808
CotAD_67409	6.80376	6.24491	4.36843
CotAD_01506	6.80451	5.25228	5.11718
CotAD_39361	6.8065	5.21067	4.71372
CotAD_74503	6.80916	3.83828	3.90492
CotAD_66056	6.81203	5.03111	5.63581
CotAD_08106	6.81293	7.5723	8.6473
CotAD_08082	6.81321	5.97494	5.38782
CotAD_43217	6.81459	4.48507	4.78069
CotAD_24250	6.81663	5.08065	5.25653
CotAD_44067	6.81938	5.11176	2.60324
CotAD_08490	6.81997	5.81459	5.16922
CotAD_18969	6.82275	5.71874	5.84648
CotAD_56764	6.82582	6.0262	5.27029
CotAD_36737	6.83214	5.69915	4.07584
CotAD_21960	6.83247	5.87274	8.19054
CotAD_31536	6.8329	6.20894	2.34346
CotAD_10029	6.83912	5.82582	5.52012
CotAD_30209	6.84042	5.21764	5.35468
CotAD_02785	6.84171	5.72725	4.90296
CotAD_68229	6.84717	5.94493	4.75107
CotAD_60400	6.85142	5.81838	5.13543
CotAD_35389	6.85491	5.60396	5.62886
CotAD_40864	6.85534	6.07753	5.06761
CotAD_59474	6.85713	6.30268	5.28941
CotAD_27649	6.85828	4.65161	4.608
CotAD_36732	6.85868	5.65858	5.70346
CotAD_39063	6.86314	5.98611	5.09408
CotAD_42441	6.86614	5.4767	5.89932
CotAD_07411	6.86953	5.26168	5.29886
CotAD_48439	6.86965	3.86552	3.56145
CotAD_45146	6.87111	5.42267	5.94392
CotAD_02617	6.87519	8.88818	8.46489
CotAD_47466	6.87735	5.51491	4.9084
CotAD_34151	6.87964	5.4989	5.53505
CotAD_42796	6.8805	8.29122	8.17148
CotAD_05511	6.89093	5.7429	4.76661
CotAD_15814	6.89678	5.76612	5.22693
CotAD_34290	6.89705	4.22549	4.9519
CotAD_10521	6.89779	7.47792	8.69794
CotAD_22726	6.89851	5.95719	5.61736
CotAD_68157	6.89964	5.47805	5.4487
CotAD_30984	6.90021	8.80998	8.39756
CotAD_04590	6.90255	9.5533	9.13536
CotAD_17422	6.90636	5.75711	4.89868
CotAD_11727	6.90693	5.15576	5.26273
CotAD_10757	6.91007	7.67197	8.11055
CotAD_13224	6.91012	5.26403	5.38527
CotAD_24122	6.9154	4.21829	5.80999
CotAD_53764	6.91746	5.04828	5.78541
CotAD_29745	6.92225	6.00209	4.97793
CotAD_43215	6.9283	5.89337	5.25289
CotAD_38449	6.92863	6.06984	8.74934
CotAD_63429	6.92999	6.0157	5.71399
CotAD_19033	6.93057	4.49603	5.23499
CotAD_33265	6.93294	5.14689	5.47593
CotAD_42468	6.94377	6.40603	4.55123
CotAD_52779	6.95037	9.15422	9.09798
CotAD_00175	6.95052	6.26404	5.39435
CotAD_26734	6.95414	9.43442	8.48888
CotAD_35675	6.95862	8.70632	8.85366
CotAD_08115	6.95988	6.05159	5.69773
CotAD_03249	6.97377	3.03968	5.27024
CotAD_55716	6.97748	5.73537	5.54011
CotAD_57610	6.9795	6.40508	5.51777
CotAD_39066	6.98415	8.13582	8.73974
CotAD_43283	6.98657	7.73655	4.44001
CotAD_12476	6.99094	5.50255	5.63968
CotAD_56307	6.99917	5.84723	5.83166
CotAD_13587	6.99947	4.98431	3.07785
CotAD_51390	7.00417	4.42491	5.779
CotAD_44061	7.01526	8.71493	8.60853
CotAD_71953	7.01563	2.85229	5.27284
CotAD_08496	7.01753	6.28466	5.89391
CotAD_39739	7.01917	8.90894	8.60623
CotAD_53752	7.0232	8.23445	8.52247
CotAD_30280	7.02592	4.30173	4.94604
CotAD_63948	7.02953	5.63456	8.8011
CotAD_01361	7.03294	5.65446	5.37139
CotAD_46917	7.03438	10.6379	9.04155
CotAD_67179	7.03496	6.41857	5.29253
CotAD_73034	7.03656	4.82079	5.81089
CotAD_03421	7.04865	5.867	6.03144
CotAD_27636	7.05082	4.62786	4.06637
CotAD_68991	7.05269	8.88203	8.81662
CotAD_71876	7.058	6.0176	5.87459
CotAD_24380	7.05984	6.25909	5.68512
CotAD_37872	7.06105	5.99963	5.14196
CotAD_02669	7.06658	5.67588	5.62626
CotAD_37589	7.06728	6.13194	5.74011
CotAD_16946	7.06777	4.97085	5.74568
CotAD_42718	7.0684	8.34479	9.35644
CotAD_21639	7.06865	8.65816	8.76701
CotAD_27355	7.07276	6.38929	5.73705
CotAD_62384	7.07359	5.95447	6.09023
CotAD_67660	7.07455	6.1634	5.55671
CotAD_50328	7.07586	5.20057	5.94942
CotAD_02756	7.07948	5.29251	4.63384
CotAD_68381	7.08153	4.67496	5.79233
CotAD_60837	7.08301	5.89139	5.46805
CotAD_03316	7.08316	8.23687	9.31977
CotAD_38672	7.08395	8.91441	8.47376
CotAD_63618	7.08671	5.31994	3.599
CotAD_47049	7.08933	9.20903	8.58098
CotAD_10114	7.09103	6.05799	6.12703
CotAD_70083	7.09114	6.50379	2.5097
CotAD_36733	7.09468	6.18806	4.43867
CotAD_02537	7.09735	5.21725	1.85116
CotAD_08471	7.10575	5.83521	5.54565
CotAD_19282	7.11019	5.51482	5.24578
CotAD_22524	7.11331	6.34164	5.51197
CotAD_59587	7.121	5.82957	5.97062
CotAD_16353	7.12238	5.64331	6.00252
CotAD_54122	7.12344	5.6654	5.3188
CotAD_13936	7.12665	6.19613	3.98338
CotAD_01160	7.12853	5.64559	5.17896
CotAD_02326	7.13055	5.22312	5.65741
CotAD_44219	7.13397	5.80975	5.92382
CotAD_30685	7.13432	5.17977	4.82196
CotAD_18119	7.13575	6.23537	4.26512
CotAD_58847	7.13628	5.44902	4.55171
CotAD_14906	7.14301	6.06497	5.24905
CotAD_01000	7.14437	6.19283	5.34958
CotAD_42458	7.14819	7.90958	5.7261
CotAD_23588	7.14969	4.74116	3.04231
CotAD_38079	7.15171	5.13958	5.47777
CotAD_43160	7.15975	4.82971	4.13224
CotAD_37523	7.1598	10.1301	10.4821
CotAD_55587	7.16004	5.63064	6.09033
CotAD_60626	7.16201	5.71547	5.94949
CotAD_03991	7.16257	9.26858	8.55818
CotAD_64927	7.16276	4.8029	4.97761
CotAD_02961	7.16359	5.54488	9.89381
CotAD_03322	7.16368	5.33573	4.82891
CotAD_12989	7.16427	3.37146	2.11135
CotAD_33244	7.16453	5.92383	4.79836
CotAD_23584	7.16863	9.93856	9.10881
CotAD_48883	7.16967	5.35359	3.78488
CotAD_75500	7.17595	9.14942	8.53576
CotAD_01584	7.17964	6.36345	5.94895
CotAD_02054	7.1835	4.56411	6.17246
CotAD_58858	7.19071	4.01773	5.8658
CotAD_75765	7.19118	6.50674	5.77251
CotAD_20994	7.19168	7.99067	8.3505
CotAD_50477	7.19313	6.13083	5.93277
CotAD_65355	7.19966	5.5849	5.84893
CotAD_43847	7.20407	8.31042	8.51776
CotAD_66059	7.22279	7.97844	9.58492
CotAD_24360	7.22499	8.04857	8.63121
CotAD_08110	7.22952	8.01554	9.095
CotAD_24019	7.23055	5.99304	8.68604
CotAD_09354	7.23078	6.22105	6.1003
CotAD_60988	7.23123	3.83343	5.55441
CotAD_57555	7.23255	7.83891	5.62683
CotAD_41509	7.24195	8.6958	8.7389
CotAD_54533	7.24249	5.63883	5.77314
CotAD_16295	7.24262	4.13181	3.54897
CotAD_04295	7.24387	9.13663	9.08686
CotAD_25669	7.25165	7.80389	5.33724
CotAD_41422	7.2616	6.52637	6.33872
CotAD_12944	7.26283	5.71421	4.58722
CotAD_08696	7.26311	5.94813	5.12334
CotAD_50152	7.26614	5.45682	4.98525
CotAD_30294	7.2677	8.89431	8.92976
CotAD_04356	7.27333	5.23272	5.00668
CotAD_74241	7.28371	6.422	5.59723
CotAD_56371	7.28702	6.36956	6.00205
CotAD_23122	7.28765	6.14907	5.94972
CotAD_63889	7.29093	6.07011	6.11738
CotAD_42968	7.29517	8.84269	5.13954
CotAD_68376	7.29725	6.70676	6.15942
CotAD_47239	7.30134	6.50368	5.42794
CotAD_46881	7.30258	6.63031	5.56628
CotAD_62957	7.31683	5.82879	5.62941
CotAD_11037	7.31752	5.36646	4.15293
CotAD_21995	7.32025	6.63446	4.39347
CotAD_55581	7.3209	4.38058	4.57165
CotAD_56298	7.32549	6.66793	5.81472
CotAD_09476	7.33439	5.95061	5.89095
CotAD_61600	7.33956	6.60085	5.55707
CotAD_03667	7.34325	4.91736	5.92315
CotAD_50571	7.34825	2.94108	2.46059
CotAD_58418	7.35001	6.32583	4.90831
CotAD_41957	7.35051	5.16409	3.6798
CotAD_66490	7.35151	6.62208	5.33971
CotAD_23412	7.35659	6.49027	6.10342
CotAD_21267	7.37041	6.00936	4.3624
CotAD_00200	7.37129	5.13334	3.20541
CotAD_10744	7.37731	5.91954	5.83555
CotAD_05393	7.37893	5.8936	5.43253
CotAD_59528	7.38002	5.44737	5.85816
CotAD_05308	7.38144	5.95616	5.38228
CotAD_09581	7.3835	5.65613	6.05348
CotAD_31018	7.38355	6.44198	5.86611
CotAD_18482	7.38967	6.15738	6.26064
CotAD_21501	7.39761	5.28474	6.21478
CotAD_24259	7.39904	6.6736	5.56315
CotAD_64101	7.40162	5.13559	6.05217
CotAD_66915	7.41093	3.13589	5.96227
CotAD_03699	7.41206	4.13259	1.10074
CotAD_26750	7.41397	9.49242	9.378
CotAD_26749	7.41621	9.18338	8.68714
CotAD_25019	7.42487	8.41382	9.36839
CotAD_03160	7.42502	4.9643	5.25362
CotAD_31798	7.43055	6.47422	4.71244
CotAD_11025	7.44168	5.93119	6.03649
CotAD_69407	7.44663	6.27583	5.85427
CotAD_27384	7.44671	4.68144	5.38675
CotAD_54119	7.45122	4.15554	1.48037
CotAD_51737	7.45262	3.45414	4.37411
CotAD_48376	7.45298	8.09457	5.87126
CotAD_47009	7.45311	6.50552	4.94949
CotAD_27472	7.47302	5.60167	3.8619
CotAD_27563	7.47415	6.93117	5.82277
CotAD_26174	7.47625	6.57816	3.15068
CotAD_40008	7.47793	6.34424	4.08706
CotAD_58945	7.48594	6.06825	4.7006
CotAD_51537	7.49392	5.61134	4.19815
CotAD_58344	7.49451	4.06088	3.79514
CotAD_06537	7.49543	9.08595	9.39212
CotAD_74998	7.49601	6.86746	5.65673
CotAD_24107	7.49893	8.59025	9.13053
CotAD_04201	7.49911	8.45429	10.1062
CotAD_16219	7.50085	6.01344	5.5232
CotAD_70568	7.50244	5.7832	6.39589
CotAD_47518	7.50768	6.06009	5.48939
CotAD_46802	7.50788	6.9456	6.38853
CotAD_47900	7.51323	4.95086	3.90333
CotAD_47772	7.52766	6.29413	6.04875
CotAD_65650	7.53363	6.81648	6.06357
CotAD_01154	7.53423	8.85832	8.8701
CotAD_46918	7.54262	6.69717	6.62089
CotAD_05633	7.54375	8.79249	8.94633
CotAD_42525	7.54517	6.65455	4.64246
CotAD_72052	7.54622	6.72001	6.30112
CotAD_10835	7.55257	8.23135	9.84054
CotAD_65199	7.55287	8.84567	8.95938
CotAD_39349	7.55748	3.53731	1.68855
CotAD_04682	7.56336	6.19311	3.95595
CotAD_16599	7.56438	6.62502	6.17229
CotAD_48388	7.56634	4.48358	4.8671
CotAD_24282	7.56753	8.38961	9.87687
CotAD_34240	7.56864	4.79841	3.43636
CotAD_30136	7.57281	9.1852	9.06523
CotAD_44761	7.57841	6.44802	6.15648
CotAD_50808	7.57971	6.74379	6.30561
CotAD_31906	7.59519	5.54762	8.99468
CotAD_17456	7.59585	8.36816	9.30182
CotAD_24416	7.59856	5.10209	4.94082
CotAD_76512	7.59877	5.41968	5.87732
CotAD_08033	7.60227	6.47541	6.22383
CotAD_31700	7.60764	6.67411	6.61163
CotAD_04328	7.61066	6.73229	6.19068
CotAD_48377	7.61146	5.31511	3.46373
CotAD_26455	7.6134	6.46657	6.12217
CotAD_50874	7.61803	5.69388	6.5206
CotAD_12463	7.61909	6.74464	5.46845
CotAD_22522	7.623	9.73995	9.2938
CotAD_44538	7.62348	6.14379	5.18907
CotAD_26180	7.62407	5.16548	5.99431
CotAD_52479	7.62589	6.05394	4.87462
CotAD_22435	7.62735	5.22964	5.14881
CotAD_58213	7.63314	6.90004	4.45356
CotAD_41274	7.6334	5.43504	4.33751
CotAD_13714	7.63608	8.72462	8.92511
CotAD_47514	7.63674	6.65283	5.19584
CotAD_30480	7.63753	6.564	6.72699
CotAD_10463	7.64196	6.69028	5.7564
CotAD_07099	7.64611	6.38958	6.28107
CotAD_51050	7.65895	8.69723	8.99851
CotAD_47705	7.66104	8.5434	6.05309
CotAD_30749	7.67481	6.79122	9.40397
CotAD_08064	7.67635	6.9592	6.4524
CotAD_21368	7.67878	6.74441	5.60037
CotAD_29768	7.67923	5.61022	6.08873
CotAD_10940	7.68035	7.0808	5.57451
CotAD_72534	7.68094	8.66886	6.47153
CotAD_27924	7.68205	9.28709	9.7632
CotAD_01490	7.68375	6.63238	5.81562
CotAD_68019	7.68842	6.87815	6.04302
CotAD_68141	7.69215	8.41923	9.10886
CotAD_44244	7.69629	6.90243	6.31689
CotAD_01008	7.69719	6.73509	6.40655
CotAD_75502	7.69982	4.83373	4.18312
CotAD_00421	7.70469	9.62862	9.54824
CotAD_20038	7.70574	6.89543	5.81395
CotAD_20650	7.70591	6.73155	5.64822
CotAD_43675	7.70664	6.82647	8.95539
[truncated: 407 more rows]
